# Supplementary material for: Accumulation and transmission dynamics of ‘Candidatus liberibacter solanacearum’ haplotypes A and B by potato psyllid nymphs: bioassay and transcriptomic insights
Source: Mol Biol Rep. 2026 Jan 6;53(1):261. doi: 10.1007/s11033-025-11417-y (PMC12775102; doi:10.1007/s11033-025-11417-y)
Supplement: Supplementary file 1 — Supplementary Material 1 [file 11033_2025_11417_MOESM1_ESM.xlsx]

## Sheet: Raw Ct values
Sample Id	16S rDNA Lso	28S rDNA
1AAP-LsoA-1	31.2976	14.4039	Experiment 1
1AAP-LsoA-2	31.2273	15.4255
1AAP-LsoA-3	31.6335	14.86
1AAP-LsoB-1	27.7161	14.0264
1AAP-LsoB-2	28.2652	14.3315
1AAP-LsoB-3	27.4881	14.4361
1AAP-LsoA-1	33.1241	15.7357	Experiment 2
1AAP-LsoA-2	33.1576	15.788
1AAP-LsoA-3	31.2314	15.5858
1AAP-LsoB-1	31.4116	16.3656
1AAP-LsoB-2	27.3952	15.0871
1AAP-LsoB-3	25.5156	14.9814
1AAP-LsoA-1	36.0751	15.5447	Experiment 3
1AAP-LsoA-2	30.6689	15.6668
1AAP-LsoA-3	33.2966	15.5811
1AAP-LsoB-1	33.1837	15.5355
1AAP-LsoB-2	32.153	15.902
1AAP-LsoB-3	31.868	15.5139
3AAP-LsoA-1	31.7825	14.9012	Experiment 1
3AAP-LsoA-2	32.3178	14.7684
3AAP-LsoA-3	31.5456	15.7672
3AAP-LsoB-1	29.4051	14.8587
3AAP-LsoB-2	29.9064	14.9679
3AAP-LsoB-3	30.6534	16.6727
3AAP-LsoA-1	31.9381	16.2451	Experiment 2
3AAP-LsoA-2	31.607	14.6925
3AAP-LsoA-3	31.5391	15.33
3AAP-LsoB-1	25.7579	15.3471
3AAP-LsoB-2	26.0173	15.4396
3AAP-LsoB-3	27.7955	16.3542
3AAP-LsoA-1	30.8315	15.7494	Experiment 3
3AAP-LsoA-2	28.1542	15.3532
3AAP-LsoA-3	26.2741	15.6916
3AAP-LsoB-1	27.6056	15.8142
3AAP-LsoB-2	24.4343	15.9163
3AAP-LsoB-3	27.7608	16.0374
5AAP-LsoA-1	28.2195	13.8326	Experiment 1
5AAP-LsoA-2	27.2372	15.4806
5AAP-LsoA-3	25.7443	14.8075
5AAP-LsoB-1	22.6767	15.6159
5AAP-LsoB-2	23.7598	15.6433
5AAP-LsoB-3	26.5455	15.2856
5AAP-LsoA-1	28.2703	15.1613	Experiment 2
5AAP-LsoA-2	30.6649	14.6655
5AAP-LsoA-3	30.9394	15.1257
5AAP-LsoB-1	26.3395	14.7099
5AAP-LsoB-2	26.5032	15.0098
5AAP-LsoB-3	25.3322	14.7988
5AAP-LsoA-1	28.8316	15.5903	Experiment 3
5AAP-LsoA-2	26.8067	14.8511
5AAP-LsoA-3	26.7388	15.0969
5AAP-LsoB-1	25.4607	15.7487
5AAP-LsoB-2	23.0552	15.9219
5AAP-LsoB-3	24.4123	15.3203
7AAP-LsoA-1	27.7926	14.8535	Experiment 1
7AAP-LsoA-2	28.6796	15.2933
7AAP-LsoA-3	28.1388	14.4313
7AAP-LsoB-1	22.6286	14.8549
7AAP-LsoB-2	23.0241	14.9913
7AAP-LsoB-3	21.7725	14.9786
7AAP-LsoA-1	32.4563	15.2586	Experiment 2
7AAP-LsoA-2	32.286	15.5279
7AAP-LsoA-3	31.8266	15.2631
7AAP-LsoB-1	26.4804	14.783
7AAP-LsoB-2	23.5095	14.6888
7AAP-LsoB-3	23.5756	14.9639
7AAP-LsoA-1	28.474	15.6604	Experiment 3
7AAP-LsoA-2	25.299	15.871
7AAP-LsoA-3	24.8565	15.1826
7AAP-LsoB-1	24.1118	15.523
7AAP-LsoB-2	22.9556	15.5957
7AAP-LsoB-3	24.0273	15.141

## Sheet: Standard curve
Sample Id	16S rDNA Lso	28S rDNA
10^1	31.1612	14.8042
10^2	28.3544	15.2021
10^3	24.3345	15.1465
10^4	21.0076	14.7645
10^5	17.5847	15.4216
