# Supplementary material for: Accumulation and transmission dynamics of ‘Candidatus liberibacter solanacearum’ haplotypes A and B by potato psyllid nymphs: bioassay and transcriptomic insights
Source: Mol Biol Rep. 2026 Jan 6;53(1):261. doi: 10.1007/s11033-025-11417-y (PMC12775102; doi:10.1007/s11033-025-11417-y)
Supplement: Supplementary file 3 — Supplementary Material 3 [file 11033_2025_11417_MOESM3_ESM.xlsx]

## Sheet: Lso-free vs LsoA (1AAP)
	Table S7. DEGs regulated in the Lso-free vs LsoA comparison after a 1-day AAP.
	Target_ID	Annotation	Fold change (Lso-free vs LsoA)
	448240d6-fb7c-4885-8bca-542f5566f08b	Protein of unknown function	3.24
	113f02d1-fd6d-4ea3-80ca-fe073f5449a9	Protein of unknown function	2.56
	e88e28ab-91a3-4cfb-b248-8826ee8ca49b	Protein of unknown function	2.52
	d29b5934-9eb7-434a-af16-50d134a7b35d	Similar to CRYZ: Quinone oxidoreductase%2C isoform X1	2.39
	b7ff6653-d14c-4118-ba08-d2e02e3d0978	Protein of unknown function	2.14
	59ff1338-ee24-4af0-9752-13718713b226	Protein of unknown function	2.13
	ffb4711c-1579-4625-bf37-7bb84d628e2e	Protein of unknown function	2.11
	06d6f60d-4f7b-413a-8785-15a0430ef143	Similar to Ccp84Ab: Cuticle protein	2.1
	11356000-6f0f-43e7-af28-3caf1164ca5f	Similar to pcmt: Protein-L-isoaspartate(D-aspartate) O-methyltransferase	2.05
	cbbf82e0-86c5-4a2e-a37d-6da36fceca8d	Protein of unknown function	2.02
	bb4fe0ea-8241-4cb7-aaa2-4c8cfc6adb20	Similar to protein-L-isoaspartate(D-aspartate) O-methyltransferase	1.98
	ea5fd7ee-9d22-4c94-9d31-23b4b73821e7	Protein of unknown function	1.98
	d3d3fa76-9601-4f8b-b8da-4cb8356685e7	Protein of unknown function	1.96
	55f8ed98-3e37-41f4-afbe-84a770a2cbb8	Protein of unknown function	1.96
	4ccb6ab2-2a7d-471d-8d31-873a5b8021c2	Protein of unknown function	1.93
	7a59c1d7-2f0c-4ff4-977f-7ec00ddc597c	Protein of unknown function	1.92
	d737f5ab-7c4d-4f9e-87b4-deec836232a1	Similar to protein D2-like	1.91
	59c0f23c-3308-4ee9-bfc7-eeb0e8fc46ce	Protein of unknown function	1.88
	0547109e-7ea3-4443-8299-c6671c065f95	Protein of unknown function	1.87
	473f636e-6193-4189-b7f7-5e483ac40dc8	Similar to PCMT1: Protein-L-isoaspartate(D-aspartate) O-methyltransferase	1.79
	d7028132-9c15-4f00-8e68-c26c6dd364f1	Protein of unknown function	1.71
	8d95ad4a-344e-4107-9bec-a53e9235cf0e	Protein of unknown function	1.71
	593717d0-2a95-430a-8248-876e53ffa93a	Protein of unknown function	1.64
	e5b17426-4dee-4865-9417-bc6c70c311fb	Protein of unknown function	1.61
	eac4aabc-1c9d-407a-9bcb-66caf80ece96	Protein of unknown function	1.56
	c0d62604-af2f-44a9-9705-de48bfe65a52	Protein of unknown function	1.55
	d42e96ff-979d-4aca-8c2a-f795d65e4015	Similar to argH: Argininosuccinate lyase	1.47
	62da7ea8-104d-4419-8fe0-7ba61d837328	Similar to facilitated trehalose transporter Tret1-2 homolog	1.47
	c277d700-2971-4854-bc06-cab1c7dc8ce5	Protein of unknown function	1.43
	0d49e80f-a010-4427-ab89-bd05083d22c7	Similar to Cbr3: Carbonyl reductase [NADPH] 3	1.39
	dbc761ad-6935-46a6-9bc9-3371e2548e84	Protein of unknown function	1.31
	5348ad18-d249-4f75-97bf-502fdd9c6787	Protein of unknown function	1.29
	a2e3e1c7-dda2-453f-901e-e7e07e7eb853	Similar to L-serine dehydratase/L-threonine deaminase	1.2
	8981d7b5-5f64-4b9e-ad66-950650084171	Similar to hddc3: Guanosine-3'%2C5'-bis(diphosphate) 3'-pyrophosphohydrolase MESH1	1.18
	b1ee05ec-6b79-47a4-bfb9-f16e1bced044	Protein of unknown function	1.16
	999d80de-99b2-4c6a-a422-f0bf4abbea45	Similar to Prdm9: Histone-lysine N-methyltransferase PRDM9%2C isoform X1	1.15
	957a9caa-8a02-4fd4-8590-5bda30997689	Protein of unknown function	1.08
	a5b7bd75-69c5-42cf-b55d-5aec8e0723d6	Protein of unknown function	0.96
	4b03e6e0-0e64-496f-a755-f3b420a4d1f6	Similar to Acp1: Low molecular weight phosphotyrosine protein phosphatase	0.95
	228f7cb1-91cc-4157-8db0-e0dc762ab5ea	Similar to Samui: BAG domain-containing protein Samui%2C isoform X2	0.95
	0f60d78c-8877-45d1-83cc-30c95ed39c59	Similar to HPGD: 15-hydroxyprostaglandin dehydrogenase [NAD(+)]	0.88

## Sheet: Lso-free vs LsoB (1AAP)
	Table S8. DEGs regulated in the Lso-free vs LsoB comparison after a 1-day AAP.
	Target_ID	Annotation	Fold change (Lso-free vs LsoB)
	862b6e60-cc3f-4647-987a-060d399c39da	Similar to Dscam2: Down syndrome cell adhesion molecule-like protein Dscam2	1.47
	21c518cc-e509-4b59-8d0c-2f1dcca62e0f	Similar to Pu: GTP cyclohydrolase 1	0.86
	0b4a42fc-6f14-4423-ab9d-db2a54740d2c	Similar to Cbs: Cystathionine beta-synthase	0.78
	57141fd5-a086-4f86-8cc9-4bfea49d1cf7	Similar to CG2614: Methyltransferase-like protein 13	0.69
	5913b44e-8fb6-4def-b722-b46eafb6e5ab	Protein of unknown function	0.68
	40a5f179-2bb2-4789-8bb0-8b62c845d556	Protein of unknown function	0.65
	ac5f7d8a-82ca-49d4-b284-cc143b44ce7e	Similar to tubulin beta-4A chain	0.61
	9581511f-83f9-42c2-8c5e-82427a36784c	Similar to Gld: Glucose dehydrogenase [FAD%2C quinone]	0.57
	24606065-2f49-4402-bc9e-6c74a190dd81	Similar to FASN: Fatty acid synthase	0.54
	05e947be-80d8-47db-85c5-2bd2dce6feff	Similar to Plip: Phosphatidylglycerophosphatase and protein-tyrosine phosphatase 1	0.52
	2ec72f8e-12e4-4e37-bbbb-d335cd7d0907	Protein of unknown function	0.49
	de54ac95-dec9-4ac9-a812-cac3f0d221ba	Similar to dus3l: tRNA-dihydrouridine(47) synthase [NAD(P)( )]-like	0.45
	f629331a-0d51-45be-be61-6bc418ff60b9	Similar to gly-10: Putative polypeptide N-acetylgalactosaminyltransferase 10	0.41
	b223990e-ee5e-40d9-bdd5-c76366da7cf6	Similar to DDX5: Probable ATP-dependent RNA helicase DDX5	0.4
	2706633e-1226-4ead-beb7-24e42761da56	Similar to SSR1: Translocon-associated protein subunit alpha	0.39
	5be6e522-df72-4687-8e5d-e638fd7b699b	Similar to translocon-associated protein subunit delta-like (TRAP-delta)	0.37
	03ae5906-aeb8-45c3-9da3-ce2f13aafdc7	Similar to RNU1: U1 small nuclear ribonucleoprotein 70 kDa	0.35
	2eec5587-43cc-45d2-8ad7-e2b959c81ba0	Similar to GRWD1: Glutamate-rich WD repeat-containing protein 1	0.34
	5b48ce90-2b62-4129-9594-5b349c3baed7	protein disulfide-isomerase A6 homolog	0.34
	67ae0779-9a96-41a0-ae3c-0ef3f285df4f	Similar to P4HA1: Prolyl 4-hydroxylase subunit alpha-1	0.33
	e1949b08-2ca8-40f9-9c2c-70ee0e50ef0a	Similar to neurofilament heavy polypeptide-like	0.32
	1bd78855-5f8b-4e8b-84cf-2f1fca541dfc	Similar to T-cp1: T-complex protein 1 subunit alpha	0.31
	c8ce70c9-3254-4ea0-89e4-9abdc8f474d7	Similar to GSPT1: Eukaryotic peptide chain release factor GTP-binding subunit ERF3A	0.31
	0ae6c414-0e8e-48e9-93fb-7248ec509ed3	Similar to rrm1: Ribonucleoside-diphosphate reductase large subunit	0.3
	57bebddd-22f8-4e5e-8421-42f23918b1c5	Similar to Gmps: GMP synthase	0.29
	df8c927b-2833-4363-a24a-25501d6ac26f	Similar to got2: Aspartate aminotransferase%2C mitochondrial	0.28
	6d167816-b5b5-43b4-8b97-5b59c33fdeef	Similar to nucleolin	0.27
	e0e5343e-3db8-4d6a-a6ef-a1a3f70869e7	Similar to FKBP46: 46 kDa FK506-binding nuclear protein (Pre-apoptotic factor)	0.27
	0ad9a118-5b38-4d0d-8ea4-95d34a47bffd	Similar to Nop60B: H/ACA ribonucleoprotein complex subunit 4	0.27
	5aa957e9-3f0e-49d9-b0b3-1962ea2d77ed	Similar to exu: Maternal protein exuperantia	0.26
	221ed98e-10b2-4299-aaae-cf89ed3bd6e7	Similar to transcription initiation factor TFIID subunit 3-like	-0.28
	b4f17ef7-757f-4256-bfb8-23980d1e3736	Similar to caspase activity and apoptosis inhibitor 1-like	-0.29
	0bea0780-5960-407e-8fc5-2b019d6b956c	Similar to UPB1: Beta-ureidopropionase	-0.29
	53887916-fc96-499b-a6ba-ad2403409afd	Similar to slc46a1: Proton-coupled folate transporter	-0.3
	9d14fe8f-260e-4222-960b-84b9b1ea5268	Similar to Rab3gap2: Rab3 GTPase-activating protein non-catalytic subunit	-0.3
	f2c5b440-b11f-4628-9c47-c697cbd908b8	Protein of unknown function	-0.31
	2aceb179-e816-4497-b8b8-aa234191cf1a	Similar to AMOT: Angiomotin	-0.31
	6cef7752-74e7-4e40-b3ff-70635c166259	N/A	-0.32
	1529e7ff-8392-4eeb-af42-c54a2f17806a	Similar to gms1: UDP-galactose transporter	-0.33
	770a6e92-816f-4c07-81e7-b2fb3bdcb00b	Similar to fatty acyl-CoA reductase wat	-0.33
	8e0da169-3a46-4b3b-a5be-7f0c5eb2fdb1	Similar to beta-1%2C3-galactosyltransferase brn	-0.33
	60293312-dd4a-48e5-8d6b-96fcfe3ff292	Similar to MRPS31: 28S ribosomal protein S31%2C mitochondrial	-0.34
	b624e4f5-d060-48a3-a6a5-c59f1eb5d7d5	Similar to MPP5: MAGUK p55 subfamily member 5	-0.35
	12606ac6-7aaa-4e2e-b956-d171277a0b3f	Similar to Slc7a1: High affinity cationic amino acid transporter 1	-0.36
	2101caf5-1994-424c-8ca9-9440ac76fefd	Similar to CG1139: Proton-coupled amino acid transporter-like protein CG1139	-0.36
	0512e272-173e-4cdd-924c-ba291dca91c9	Similar to Gld: Glucose dehydrogenase	-0.36
	843ff09a-43ba-4668-8042-50b88faead3e	Protein of unknown function	-0.37
	902805ab-7549-45ab-a86d-c479e5d00f14	Similar to INTS1: Integrator complex subunit 1	-0.38
	32ccd878-b323-4818-b7a5-45cf7d333ce4	Similar to TLDC2: TLD domain-containing protein 2%2C isoform X2	-0.39
	84f2eb82-5721-430f-be6a-7f0f4e758f45	Similar to CRBN: Protein cereblon	-0.4
	84738681-2fc0-4dee-b5f5-78d1610bce7d	Protein of unknown function	-0.4
	dc7ba33c-585c-44ea-aaf9-f6b160188cd4	Similar to UCP2: Mitochondrial uncoupling protein 2	-0.4
	812c4042-c477-4788-b1d1-a32a11252078	Protein of unknown function	-0.4
	d0c752f1-7540-4019-b5d7-908f7673bd99	Similar to Mtf1: Metal regulatory transcription factor 1	-0.42
	3cf230bf-6e89-4d40-a17c-23198510f7dd	Similar to Lgals4: Galectin-4	-0.42
	8f9eb1d9-75fb-4adf-8deb-d7b23fb3ddb9	Protein of unknown function	-0.43
	0c7f949b-fac5-4f13-9511-0842cd1ac8bd	Similar to zinc finger protein	-0.44
	83557979-3705-493a-9682-e165b7ece64c	Similar to enosf1: Mitochondrial enolase superfamily member 1	-0.44
	84f58959-5065-4993-a690-e81ad43f7333	Protein of unknown function	-0.46
	65703b08-c843-48f4-b100-368f723f8e58	Protein of unknown function	-0.49
	c463d3e1-be7a-44b3-8c6d-b5b2a2e30e57	Similar to Mitd1: MIT domain-containing protein 1	-0.5
	036ee5d1-8de1-4a00-9fa9-a7c44d666adb	Similar to Mlxipl: Carbohydrate-responsive element-binding protein	-0.51
	36eb9d02-f269-4597-b2ee-6b65cebff4d0	Similar to alpha- and gamma-adaptin-binding protein p34	-0.55
	0f15c0a8-6db4-40f1-86bf-b748200a5073	Similar to SQRDL: Sulfide:quinone oxidoreductase%2C mitochondrial	-0.57
	08726811-b777-42cd-acf5-1957a8954beb	Similar to TRMT2A: tRNA (uracil-5-)-methyltransferase homolog A	-0.57
	9a673fbf-3c05-4956-91d1-f22ffb74f255	Similar to putative methyltransferase DDB_G0268948	-0.58
	08b9d21b-68fd-4f6f-94d7-4c99bc8d9c4e	Similar to CD63 antigen	-0.6
	e82fb662-5954-45ab-86a0-b2ecb900b04a	Similar to clvs1: Clavesin-1	-0.64
	b477253e-7b79-4dbe-8310-e23af64dd6cd	Similar to Slc1a1: Excitatory amino acid transporter 3%2C isoform X2	-0.65
	65373daa-ad7e-434d-8ee4-e61be676fa02	Similar to mucin-5AC-like	-0.69
	0e38792d-ffe1-42ba-8d71-6e224a8f31b8	Protein of unknown function	-0.71
	33adf111-72d8-4114-ae20-edde283bc4ad	Similar to Pdk1: 3-phosphoinositide-dependent protein kinase 1	-0.71
	06dbaa10-9ba1-4a1c-81ef-e6cefe128867	Similar to protein MCM10 homolog%2C partial	-0.72
	e56c25b4-46b2-4883-82e1-68026d6a0c22	Similar to KCNJ2: Inward rectifier potassium channel 2	-0.75
	e5120c73-9060-4baa-b4b7-903bfcaf89b9	Protein of unknown function	-0.86
	09eae22d-7a6f-4fd2-a42f-063ae5b78279	Similar to HSF1: Heat shock factor protein 1	-0.88
	8dc4723b-6edc-4bb1-aabd-40edb83761fe	Similar to clavesin-2	-0.93
	65396217-0351-447f-a4ac-63b4a1456af3	Similar to sno1: Senecionine N-oxygenase	-0.93
	0c26a7e1-89e4-4ac1-bc9d-78887cfc18bd	Protein of unknown function	-0.97
	d14fa35b-0ee9-45ac-9260-6643acb7b1ae	Similar to Cuticle protein: cuticle protein 2	-0.98
	ab1b3666-aba4-4adc-a02d-2209213433db	Similar to FASN: Fatty acid synthase	-1.01
	128e9ca2-080f-48b3-8008-2fbd611e2655	Protein of unknown function	-1.03
	b0dfb491-1377-4dbb-a302-148fb649da49	Similar to cuticle protein 7-like	-1.08
	60aea617-7cee-4f29-a305-e43130702e9c	Similar to cuticle protein	-1.14
	ca7fbba8-fa53-41a0-8e4d-f3def4545b91	Similar to beg: Probable malonyl-CoA-acyl carrier protein transacylase%2C mitochondrial	-1.14
	69dc20f9-984b-43ee-bb5e-3229812ce8d2	Similar to Edg84A: Pupal cuticle protein Edg-84A	-1.26
	5e723f3d-5457-451c-858c-5df810aff677	Similar to MAP3K4: Mitogen-activated protein kinase kinase kinase 4	-1.27
	989266b6-731d-480b-859a-fe605b190995	Similar to wat: Fatty acyl-CoA reductase wat	-1.36

## Sheet: LsoA vs LsoB (1AAP)
	Table S9. DEGs regulated in the LsoA vs LsoB comparison after a 1-day AAP.
	Target_ID	Annotation	Fold change (LsoA vs LsoB)
	65396217-0351-447f-a4ac-63b4a1456af3	Similar to sno1: Senecionine N-oxygenase	0.89
	fbb15d96-2113-4253-a2ab-805214e1c3d1	Similar to pro-resilin-like	0.76
	cea9570c-696c-422d-8c65-3b48347801de	Similar to ImpL2: Neural/ectodermal development factor IMP-L2%2C isoform X1	0.73
	d7f70375-e83d-4f05-87a0-165836b8d216	Similar to GGTLC1: Gamma-glutamyltransferase light chain 1%2C isoform X1	0.62
	a72e54ee-8e0f-4be5-a849-3603f1960f3d	Protein of unknown function	-0.69
	40a5f179-2bb2-4789-8bb0-8b62c845d556	Protein of unknown function	-0.74
	24606065-2f49-4402-bc9e-6c74a190dd81	Similar to FASN: Fatty acid synthase	-0.83
	385ed672-fc01-4897-b7c7-25bd8a2be676	Protein of unknown function	-0.89
	40df2508-959b-43da-a5e6-68b521cd7206	Similar to DDHD2: Phospholipase DDHD2	-0.93
	214402e9-d4d4-476a-9dc4-6d7c41bf223c	Protein of unknown function	-0.99
	c19920c6-860a-43e9-9415-51dd812891cd	Similar to ELOVL4: Elongation of very long chain fatty acids protein 4	-1.33
	4c1789e0-387f-4131-9ae9-050e6f906681	Similar to AAEL008004: Elongation of very long chain fatty acids protein AAEL008004	-1.35
	20de6eeb-adc2-4ba0-80a0-91b28aa8a2e2	Protein of unknown function	-1.45

## Sheet: Lso-free vs LsoA (5AAP)
	Table S10. DEGs regulated in the Lso-free vs LsoA comparison after a 5-day AAP.
	Target_ID	Annotation	Fold change (Lso-free vs LsoA)
	79f9af26-f098-4257-b69a-0fdb3dd7ac1a	Protein of unknown function	2.26
	0b9e6cd4-a45d-41e9-b903-0bf7277b1fe3	Similar to ovo: Protein ovo	1.89
	8722a3ec-00a7-4a8e-80e7-a0a90bf5f20a	Protein of unknown function	1.82
	9fa91ca3-e307-4aaf-87c1-2bf805aa78ed	Similar to chemosensory protein	1.13
	91966dd4-edef-4355-b5fb-e1faf3e1e926	Similar to facilitated trehalose transporter Tret1	1.11
	43b3096f-f003-4bca-a2eb-02d93ee82879	Similar to rtn3-a: Reticulon-3-A%2C isoform X3	1.05
	a173f7e3-6fde-4440-b600-94fdaa4be0f5	Similar to Bmpr1b: Bone morphogenetic protein receptor type-1B	1.02
	c751eb84-ae54-48cb-b64c-41f2f446c48a	Similar to Npepps: Puromycin-sensitive aminopeptidase%2C isoform X2	1
	0066f72b-4359-4724-bfe1-6f6c4016d163	Protein of unknown function	0.99
	e2905897-fd16-4240-b8ff-a527cace732a	Similar to FAS2: Fasciclin-2	0.98
	c06a68bf-a8a3-4dc5-b55c-d0ad1bc22474	Similar to UNC93-like protein	0.97
	d6d10586-770a-442b-9b60-66919efdf183	Similar to NOG: Noggin	0.96
	0b69db23-0be9-4e9f-b334-53502ab7c8a1	Similar to Slc9b1: Sodium/hydrogen exchanger 9B1%2C isoform X1	0.95
	ac4e457a-77bf-4943-affe-f4f330ff399f	Similar to PNLIP: Pancreatic triacylglycerol lipase	0.95
	d2e7bd0f-7e5a-4576-9197-cc82ad6f8e30	Similar to slc39a14: Zinc transporter ZIP14	0.95
	9c08b465-7c9a-4751-a829-f20f9abe4f92	Similar to wat: Fatty acyl-CoA reductase wat	0.93
	5c59758b-2668-46c0-a7f1-5e6939239db2	Protein of unknown function	0.92
	d0227979-5321-41f5-93a5-50108c996484	Similar to facilitated trehalose transporter Tret1	0.9
	bbd1e79f-6ad9-40ec-b1d7-b21791779bda	Similar to Probable salivary secreted peptide	0.9
	abd41162-eeb9-44d8-a25d-ad9f3c97df71	Similar to SCARB1: Scavenger receptor class B member 1	0.87
	833c5fe5-50cb-4da8-bac8-cf530e92aa9a	Similar to SEMA-2A: Semaphorin-2A	0.86
	0cd66103-9390-4973-8404-a81abeade8f1	Similar to Ext2: Exostosin-2	0.86
	d2597b20-e352-4c83-87c1-b296faef9f77	Similar to Myrosinase 1	0.84
	29f5c24c-b414-446c-8358-db2868b5951a	Similar to SLC7A1: High affinity cationic amino acid transporter 1	0.84
	0a7f1b63-f505-4011-acdf-b7b4f3156ec9	Similar to CG3149: Protein RFT1 homolog	0.84
	5b32e673-31cb-4831-8d70-a3fc07671736	Similar to Mvl: Protein Malvolio%2C isoform X1	0.84
	400b60a7-efbc-494c-a730-a673b314ac39	Similar to Myrosinase 1	0.83
	4523eca5-5ddb-4b9f-a39e-355957430760	Similar to integrin alpha-PS1-like	0.82
	c0344771-d69f-42aa-a396-96a516cc6722	Similar to RECK: Reversion-inducing cysteine-rich protein with Kazal motifs	0.82
	a94e19ac-564e-4d45-aa12-eb95d49d9bcb	Similar to Tpcn1: Two pore calcium channel protein 1%2C partial	0.81
	82a285cf-cfbd-4e3a-9365-b335361b08db	Similar to SUCO: SUN domain-containing ossification factor	0.81
	e92fc588-32de-48c7-a0cb-8e673910f606	Protein of unknown function	0.8
	77c57d08-0617-4b69-9a62-450ae7014844	Similar to nipblb: Nipped-B-like protein B	0.8
	d8b3c824-13dd-4e1d-8656-bf0f4271aadd	Protein of unknown function	0.8
	2803ee30-708d-442c-b659-1f99cc5a644f	Similar to O-fut1: GDP-fucose protein O-fucosyltransferase 1	0.79
	df28ece4-4521-4af3-9a56-8cbe620782c5	Protein of unknown function	0.79
	b2fcbd0b-a88c-47ad-96be-785a0b2ac8ad	Similar to C1GalTA: Glycoprotein-N-acetylgalactosamine 3-beta-galactosyltransferase 1	0.79
	ec1d85f0-1e99-43aa-a1c0-de8ac7c39530	Similar to anon-3B1.2: Circadian clock-controlled protein	0.77
	cd4783cd-ba0e-4b97-9275-dd28b1385b09	Similar to mthl5: Probable G-protein coupled receptor Mth-like 5	0.77
	84def42a-7b00-4b29-aa32-56f8477e591c	Similar to Cpr: NADPH--cytochrome P450 reductase%2C isoform X1	0.77
	42de9a4a-3e38-4942-9279-dc48a0d4ce98	Similar to shd: Ecdysone 20-monooxygenase	0.75
	6e79a0d9-539d-4d21-8747-a3b3bffde2ce	Similar to Prkcsh: Glucosidase 2 subunit beta	0.74
	2bf77223-e5cf-4fb3-8161-301d44804047	Similar to sil1: Nucleotide exchange factor SIL1	0.73
	73f0c283-fbbb-4562-94ee-36ea6882b4f5	Similar to path: Proton-coupled amino acid transporter-like protein pathetic	0.72
	3ca797c6-04cc-44a2-beba-5bcf4aa4c881	Similar to CG7740: Prominin-like protein%2C partial	0.72
	802f05f8-b0f3-4680-b6c3-bb22f23b1d5b	Similar to LIMK1: LIM domain kinase 1	0.71
	ce5d6365-fd64-49ce-9ce0-32a4a2121bc1	Similar to glypican-5	0.71
	94a33e6d-d562-41ad-ba76-e18bbd90eeaf	Similar to Glg1: Golgi apparatus protein 1	0.7
	220ec3d6-6fd7-49cc-ab2f-59ebb88c4477	Similar to insulin-like growth factor-binding protein complex acid labile subunit	0.7
	e331be5e-e76a-430f-805a-d3652202358a	Similar to Cals: Calsyntenin-1	0.7
	88e764be-3fea-4355-8102-358c866c5685	Similar to tsg: Protein twisted gastrulation	0.7
	2619ce72-edf3-4472-aa52-8e8a952d224d	Similar to solute carrier family 46 member 3	0.7
	e1d12020-70aa-43b7-aa38-dff8b6a9e99b	Similar to SOD1: Superoxide dismutase [Cu-Zn]	0.69
	3894ce35-a5a9-4e37-bff7-a5de98b65ddb	Similar to cnnm4: Metal transporter CNNM4	0.69
	08c63f01-122b-4718-a237-449ed0669148	Similar to dnajc22: DnaJ homolog subfamily C member 22	0.69
	e48ef264-7196-4258-9056-731d736c36df	Similar to me31B: Putative ATP-dependent RNA helicase me31b	0.68
	9848dac3-e61b-4647-ba12-4f28ff10aca1	Similar to Usp14: C367 14	0.68
	4648b5d7-1a02-42f9-a014-41b9bc3c6385	Similar to Sdr16c5: Epidermal retinol dehydrogenase 2	0.68
	a18b0275-a3c8-4086-8483-c8fbc517a6ff	Similar UDP-glycosyltransferase UGT380A1	0.68
	d34cd5ec-4f48-4a52-b872-5ca4bc80e64d	Similar to nrv2: Sodium/potassium-transporting ATPase subunit beta-2	0.68
	a185134c-8d98-478f-bbc8-a43ae1808981	Similar to ABCA3: ATP-binding cassette sub-family A member 3	0.67
	cdb10d19-2af6-49ce-bbc4-dc61c67b75d1	Similar to l(2)03659: Probable multidrug resistance-associated protein lethal(2)03659	0.67
	e34cc1c0-793f-4968-9ab7-cfada0d74d2d	Similar to alpha-Man-Ia: Mannosyl-oligosaccharide alpha-1%2C2-mannosidase IA	0.67
	74905302-6303-47e0-80e3-a5ccfaea1610	Similar to CHIT1: Chitotriosidase-1	0.67
	41408601-4ed3-46e2-9092-b8e5ece18d37	Similar to DNAJC3: DnaJ homolog subfamily C member 3	0.67
	1be3dcb6-40a5-447d-b12e-be0e105a75d2	Similar to PPP1R8: Nuclear inhibitor of protein phosphatase 1	0.66
	7da502ff-a833-4a5d-8f8f-1e0bccb8342d	Similar to SLC10A3: P3 protein	0.66
	7aef507f-1113-4f16-b704-60c3ca0b28d0	Similar to March6: E3 ubiquitin-protein ligase MARCH6	0.65
	84270f67-cc1a-4c79-acfb-200d74253d52	Similar to GILT-like protein 1	0.65
	86c50458-8c4d-4cb4-819c-92db54859b93	Similar to wun: Putative phosphatidate phosphatase	0.65
	9df82d12-a10f-4c69-8d8b-2d965ff09c58	Similar to Zdhhc3: Palmitoyltransferase ZDHHC3	0.65
	1b7c1a29-9abf-4d23-8282-678f0f564e9d	Similar to Abca2: ATP-binding cassette sub-family A member 2	0.64
	0b220a02-e489-4196-acaa-b7ad7f9be997	Similar to Ece1: Endothelin-converting enzyme 1	0.64
	c6c4c3a7-5e4f-4f8b-ab48-1648d5b95818	Similar to Trc8: Protein TRC8 homolog	0.64
	3071ca6f-b6f8-4a5c-ac70-807794077ef6	Similar to Cant1: Soluble calcium-activated nucleotidase 1	0.64
	286e4bfb-bea3-4f61-82ff-7e6a08127b5f	Similar to Mal-A1: Maltase A1%2C isoform X2	0.64
	7c3cdd58-6627-4f24-aa17-694b3f778590	Similar to SLC7A7: Y+L amino acid transporter 1	0.63
	acc49098-bc24-41e7-a6b5-47c570ffadcd	Similar to rtn3-a: Reticulon-3-A%2C isoform X3	0.63
	73b3534a-8ce3-4b21-bed8-89f76d1c2cf0	Protein of unknown function	0.63
	0531ca00-8a3b-4662-873a-7926e9ad4885	Similar to Ama: Protein amalgam	0.62
	a6346d26-5f84-4c44-b94f-098a00af855e	Similar to DnaJ homolog subfamily A member 2	0.62				1. Cytochrome P450 계열
	0337b679-2864-412b-a516-0161df91dc4b	Similar to SLC5A5: Sodium/iodide cotransporter	0.62
	4132a853-d794-4714-8232-1083cdbf31fc	Similar to CTL-like protein 2	0.62				유전자
	6e151d88-4c26-4a7e-889f-8f7e6ae4926a	Similar to Kiaa0319l: Dyslexia-associated protein KIAA0319-like protein	0.61				- Similar to CYP6K1: Cytochrome P450 6k1
	f28ee2c6-00ad-4885-a440-2419d55b783f	Similar to TM9SF4: Transmembrane 9 superfamily member 4	0.61				- p값 ≈ 8.70×10⁻⁶, q값 ≈ 5.47×10⁻⁴
	f1a93d01-e393-4318-9368-7833511c0539	Protein of unknown function	0.6				- Fold change ≈ 0.59 (하향)
	28199ecc-2f73-46de-b855-5f5e30ae99a0	Similar to Bumetanide-sensitive sodium-(potassium)-chloride cotransporter	0.6
	7e0c4bdf-be5a-47a0-b308-35332783e9cb	Similar to RGM domain family member B	0.6				유전자
	b8ba10ad-7476-4f8f-bb6a-1143042d5971	Similar to Fntb: Protein farnesyltransferase subunit beta	0.6				- Similar to CYP450: Cytochrome P450
	fb05cf33-c600-4b3f-b09a-c52cf5302e81	Similar to membralin-like	0.59				- p값 ≈ 8.60×10⁻⁶, q값 ≈ 5.47×10⁻⁴
	d431993e-5030-485f-a710-da0158a1234e	Similar to CYP6K1: Cytochrome P450 6k1	0.59				- Fold change ≈ 0.43 (하향)
	8424bd3d-bb17-4513-8a0b-c668b6a0362d	Similar to beta-1%2C3-galactosyltransferase 1-like	0.59
	ef7e91dc-6aeb-45d5-ae16-2d286f4f1584	Similar to Sply: Sphingosine-1-phosphate lyase	0.59				(관련 보조 효소) NADPH–cytochrome P450 reductase
	b195d220-7dd4-4cab-8855-79f006ab38c3	Similar to AIFM3: Apoptosis-inducing factor 3	0.58				- Fold change ≈ 0.77 (하향)
	517d95f9-36f5-4ce6-ac2d-e80a1de63739	Similar to Ca-P60A: Calcium-transporting ATPase sarcoplasmic/endoplasmic reticulum type	0.58
	6eb50fd9-1a04-4167-a2ee-9e1f7abcef14	mitochondrial chaperone BCS1	0.58
	44e664f7-8ba6-4528-b1b4-1523de435402	Protein of unknown function%2C isoform X2	0.58
	fb933a48-3a59-4792-9561-49cddb965368	Similar to inpp5f: Phosphatidylinositide phosphatase SAC2	0.58				2. Glutathione S-transferase (GST)
	0ab484c8-6d51-4ce7-9dd2-7a31b9906a58	Protein of unknown function	0.57
	88f5bffb-b957-436a-8166-5a9a1eb353cc	Similar to Leucine-rich repeat and immunoglobulin-like domain-containing protein	0.57				유전자
	64710021-df8b-4568-8244-f1319fd3c791	Similar to Tango13: Protein-tyrosine sulfotransferase	0.57				- Similar to GST2
	7d0d680a-8d83-4a21-be8f-d3a0d12515b4	Similar to TM9SF3: Transmembrane 9 superfamily member 3	0.57				- Fold change ≈ 0.45 이하 (하향)
	7a31187a-a154-4c9a-b4a2-5517a12017dd	Similar to MBOAT2: Lysophospholipid acyltransferase 2	0.57
	493762f2-6e0e-4356-8789-8d59bdb14581	Protein of unknown function	0.57				유전자
	97a3a6f4-50e6-4888-b207-a5ecb506b4bd	Protein of unknown function	0.56				- Similar to GST4
	b817a326-a5b7-4f4f-aef8-497e5d81f1bb	Protein of unknown function	0.56				- Fold change ≈ 0.57 (하향)
	01573ef6-a0ef-45d6-a4ea-a5fad255a157	Similar to dehydrodolichyl diphosphate synthase complex subunit nus1	0.56
	6149baa3-8049-4cc9-bfa5-f8086f18f151	Similar to SLC9B2: Mitochondrial sodium/hydrogen exchanger 9B2	0.56				유전자
	1c84f251-1aca-40ee-ac46-55420225f7e6	Similar to LUC7L2: Putative RNA-binding protein Luc7-like 2%2C isoform X1	0.56				- Similar to GST5
	98fe1a6f-cad2-4c6f-a710-109db150de2b	Similar to PIGN transferase	0.56				- Fold change ≈ 0.68 (하향)
	cbbe8c06-8f1b-4d17-989d-06ae349b702e	Similar to Gale: UDP-glucose 4-epimerase	0.56
	8eea3654-2239-454f-b121-2d29b84752f8	Protein of unknown function	0.56				세부 값은 약간씩 다르나 모두 1 미만으로, 하향조절됨을 확인.
	68508406-e9cb-4e67-8b7e-25d890b41b30	Similar to NIPA2: Magnesium transporter NIPA2	0.56
	3fb61d12-0dcf-49c8-9918-d2eac3b3ce66	Similar to Efcab14: EF-hand calcium-binding domain-containing protein 14	0.55
	b0b8c087-e775-402b-95e0-0c17afc4df0a	Protein of unknown function	0.55
	4db87b26-4ce3-4aa0-babb-d12252a182ed	Similar to ADP1: Probable ATP-dependent permease	0.55				3. Carboxylesterase / Esterase
	15961787-9356-4f4a-a976-7223bb026924	Similar to mys: Integrin beta-PS	0.55
	d198174d-6ef7-46a9-ad3a-f6474a73e983	Similar to cue: Protein cueball	0.55				유전자
	276d6dc8-e149-4fd5-9abb-2841677962e5	Similar to egg: Histone-lysine N-methyltransferase eggless	0.55				- Similar to Esterase FE4 (표에 중복으로 2개 존재)
	21ac76ce-028e-41c7-bc08-00082878a3a2	Similar to MAN2A1: Alpha-mannosidase 2	0.55				- Fold change 모두 약 0.3~0.4 수준 (하향)
	fdd0c68c-2c8f-49e7-b38b-33d99fae4391	Similar to NOL6: Nucleolar protein 6	0.55
	1ae06fc6-656c-4524-89df-957fac93c580	Similar to AAEL003926: Translation factor GUF1 homolog%2C mitochondrial%2C isoform X2	0.54				유전자
	b0a07928-9c26-4a88-8846-fcba05648af4	Similar to Superoxide dismutase [Cu-Zn]	0.54				- Similar to Venom carboxylesterase-6
	601f56af-46e4-4dd2-a7ea-8d5c78433bac	Protein of unknown function	0.54				- Fold change ≈ 0.44 (하향)
	986c208a-9069-4fe3-81b6-906dfd14e3ac	Similar to PDIA3: Protein disulfide-isomerase A3	0.54
	3b69c84a-eb5f-401c-a344-a5045631c0aa	Similar to CYB561: Cytochrome b561	0.54
	7bd125af-20c2-4754-a32b-175506a2fc7b	Similar to inx1: Innexin inx1	0.54
	1bd1afba-30db-47dc-aedf-4c9de9bf83ed	Similar to ALG9: Alpha-1%2C2-mannosyltransferase ALG9	0.54				4. Superoxide dismutase (SOD)
	227d053d-237f-4e99-86a8-5324594a9a9b	Proteins of Unknown Function	0.54
	7ccce159-3e90-49ff-b8ac-3936563d5522	Similar to Protein snakeskin	0.54				유전자
	4d89ad17-6759-4954-ab5d-1f3581f84fcc	Similar to Cpt1a: Carnitine O-palmitoyltransferase 1	0.53				- Similar to SOD1: Superoxide dismutase [Cu-Zn]
	fa426d49-fd3d-4993-91b9-185bb846e0fe	Similar to SLC39A9: Zinc transporter ZIP9	0.53				- Fold change ≈ 0.69 (하향)
	2786de75-dd72-4795-aeee-7a89c2e98f9b	Similar to shv: DnaJ homolog shv	0.53
	e3be603e-584e-4f91-b3f9-8105e426f86a	Similar to st: Protein scarlet	0.53				유전자
	c953c612-dba4-454b-9883-2f99bb49cd2e	Similar to KdelR: ER lumen protein-retaining receptor	0.53				- Similar to Superoxide dismutase [Cu-Zn] (별도 항목)
	ef767526-a21f-436a-81da-19bd6bc8f8ef	Similar to NAA16: N-alpha-acetyltransferase 16%2C NatA auxiliary subunit	0.53				- Fold change ≈ 0.54 (하향)
	07f424eb-d09f-4d65-9a1d-974f3fb0680c	Similar to Tret1-2: Facilitated trehalose transporter Tret1-2 homolog	0.53
	40a3a12f-8eb6-4ad4-b549-2536b5f050c4	Similar to SLC35F6: Solute carrier family 35 member F6	0.53
	555cb3e4-7062-42e2-b733-ff6f54e770ed	Similar to extracellular serine/threonine protein CG31145	0.53
	65fd570f-b6bd-4c79-b969-1b3bfa83014b	Similar to CG15743: Putative inositol monophosphatase 3	0.53				5. UDP-glucuronosyltransferase (UGT)
	83ab951c-2e6b-4ef2-a826-b55a0054f628	Similar to STT3B: Dolichyl-diphosphooligosaccharide--protein glycosyltransferase subunit STT3B	0.52
	9127b37b-1362-4e9f-b9ca-e15d46624e1d	Similar to Slc30a1: Zinc transporter 1	0.52				유전자
	283c698c-23d7-4910-9fb4-f98b5e6c01a7	Similar to Ugt1a1: UDP-glucuronosyltransferase 1-1	0.52				- Similar to Ugt1a1
	f4540008-f559-423c-a9da-a9e36db645f5	Similar to phosphatidylinositol glycan anchor biosynthesis class U protein	0.52				- Fold change ≈ 0.52 (하향)
	3ee55f03-569f-4695-b059-d19a132b34e2	Similar to NUCB1: Nucleobindin-1	0.52
	7dc87d5b-4af1-4ef7-838a-2b87bc7d370a	Protein of unknown function	0.52				유전자
	770c1852-5e28-460f-8d8a-6a7b4f308ad5	Similar to tmem57b: Macoilin-2	0.52				- Similar to UGT2C1
	61a9051a-4480-4dc5-b9a9-10d7f6595643	Similar to Gba: Glucosylceramidase	0.52				- Fold change ≈ 0.40 (하향)
	dbc9edd6-4894-4e71-8b3b-8bd76a9fb898	Similar to TEX2: Testis-expressed protein 2	0.52
	c4ed73af-29a8-47f6-bb9e-ed3cb03c7b60	Similar to ABCC5: Multidrug resistance-associated protein 5	0.51				유전자
	f90714d7-3e8c-4e4f-bd61-1ca755d9da0f	Similar to Klhl17: Kelch-like protein 17	0.51				- Similar to UGT2B18
	926af4ca-30dc-4cf9-b43f-08ff5c74ab06	Similar to Lrrn3: Leucine-rich repeat neuronal protein 3%2C isoform X1	0.51				- Fold change ≈ 0.63 (하향)
	9f78a937-01d4-4fcd-b1d1-a5a72918961c	Similar to slc12a9: Solute carrier family 12 member 9	0.51
	0d084410-01c1-442c-8320-e902d77007c2	Similar to Erlin1: Erlin-1	0.51
	28290ebd-21b1-4fae-87f7-cc5d0408dc2a	Similar to DCAF11: DDB1- and CUL4-associated factor 11	0.51
	aa2a4c18-330c-4393-b7b9-d553f36f2872	Similar to SLC17A5: Sialin%2C isoform X1	0.51
	d08cd303-a1ee-4357-b89e-2eb3c823b035	Similar to ZNF568: Zinc finger protein 568	0.5
	a5bfe6a0-cb7d-45b2-95c1-e0d71005f6cb	Protein of unknown function	0.5
	03780303-f9e2-4459-ad9e-83e96da32762	Similar to Proclotting enzyme	0.5
	cf216245-9877-4fb7-877b-fdf676d628f7	Similar to Amfr: E3 ubiquitin-protein ligase AMFR	0.5
	bb03b28f-b271-439c-aec1-1bfb56fb925d	Similar to PF11_0240: Dynein heavy chain-like protein PF11_0240	0.5
	abea5a88-1cba-45a0-943d-96fa8f9463ac	Similar to Atp6v0a1: V-type proton ATPase 116 kDa subunit a isoform 1	0.5
	6e0f24d4-81ad-441a-9187-01f7956be961	Similar to chloride channel protein 2	0.5
	43fd2492-3b44-47b2-b9c7-dfa49fadee3f	Similar to zinc finger CCCH domain-containing protein 10	0.5
	c7f76ec8-4869-469d-b22b-8b5c100ccda4	Similar to Erp29: Endoplasmic reticulum resident protein 29	0.5
	9b1d6aba-5cb9-44b0-b1e9-c3bc33b7a5c5	Similar to Slc19a3: Thiamine transporter 2	0.49
	62d19df9-5f3d-49ec-a7f6-32a01d31c09b	Similar to Plpp6: Phospholipid phosphatase 6	0.49
	610d6611-8a70-41e4-b2a3-1302e6bf4010	Similar to TMEM165: Transmembrane protein 165	0.49
	27cc09b4-7546-4891-987a-5010b515431e	Similar to Stim: Stromal interaction molecule homolog	0.49
	c3e042cd-5eea-41da-8545-67a91c682e0f	Similar to ARHGEF10L: Rho guanine nucleotide exchange factor 10-like protein	0.49
	1e1cf988-bc60-42b5-9d4b-08ac7af5e668	Similar to NEDD4 family-interacting protein 1	0.49
	e273a187-a5f1-48b4-a66a-f6c10d729c5d	Similar to Epn2: Epsin-2	0.49
	abddbd44-3a90-4599-85b1-8964ef21f011	Similar to Stk25: Serine/threonine-protein kinase 25	0.48
	d65a80be-018f-46ba-aba3-9216896560c6	Similar to ppp1cb: Serine/threonine-protein phosphatase PP1-beta catalytic subunit	0.48
	5af2fb3c-c3c9-4ec5-bc58-cc2dfda8e838	Similar to DNAJA1: DnaJ homolog subfamily A member 1	0.48
	c4806ad7-acfe-49e2-9257-8f925249a985	Similar to DNAJA1: DnaJ homolog subfamily A member 1	0.48
	d7b8f3c7-ccf7-4160-97d6-0a78cbe8d9ec	Similar to ncl1: Nicalin-1	0.48
	aaae8256-f49d-473d-abd5-77441e6acfee	Similar to Orcokinin peptides	0.48
	2e97ac99-0dee-4e86-a460-f59df092e540	Similar to herpud2: Homocysteine-responsive endoplasmic reticulum-resident ubiquitin-like domain member 2 protein	0.48
	8cdaf4d3-9825-4663-babf-bf38acf521c3	Similar to GPCPD1: Glycerophosphocholine phosphodiesterase GPCPD1	0.48
	f8bdd8a4-f013-4c5b-b245-26c6faef9c67	Similar to Heatr5b: HEAT repeat-containing protein 5B	0.48
	e21becab-c7c0-4546-a8e3-97fe682b9c77	Similar to carboxypeptidase D	0.48
	b5b21f7b-9732-4796-8e34-a2a08baeeb68	Similar to CANX: Calnexin	0.48
	2534e8fc-7b0e-4fc4-abad-41af24234c6d	Similar to PDCD4: Programmed cell death protein 4	0.48
	5c6a7fb7-ca2c-4913-bd01-eb4f522448a6	Similar to RPN2: Dolichyl-diphosphooligosaccharide--protein glycosyltransferase subunit 2	0.47
	2a8be8f1-241d-4a68-91d3-c8692026e09e	Similar to OSBP: Oxysterol-binding protein 1	0.47
	2930ffef-b09e-4e93-806f-2be92ce75d2b	Similar to APN2: Aminopeptidase N	0.47
	ff0efc9b-618b-4a91-be0c-2cf80f44fd9d	Similar to clptm1l: Cleft lip and palate transmembrane protein 1-like protein	0.47
	766c351c-c35a-4ec2-9c4b-40635c1575fe	Similar to cnc: Segmentation protein cap n collar	0.47
	1b948b1d-82a0-4c82-810b-3d757f0c8912	Similar to 3-hydroxy-3-methylglutaryl-coenzyme A reductase	0.47
	54470736-70ab-4aac-8b72-18ef3cb35e0b	Similar to NAAT1: Sodium-dependent nutrient amino acid transporter 1	0.47
	a44ac3d0-736c-45c7-9a69-f91820b46a7f	Similar to CCT7: T-complex protein 1 subunit eta	0.47
	b7e63c48-31be-4359-90f7-74907464fa13	Similar to CTL-like protein	0.47
	48d77eb1-3636-431f-b070-6752670f736a	Similar to TMEM110: Store-operated calcium entry regulator STIMATE	0.47
	6103f40e-055e-4784-bfe7-fb473d04c977	Similar to CdsA: Phosphatidate cytidylyltransferase%2C photoreceptor-specific	0.47
	efd5546a-9ef7-4339-ab76-7086ceb92e26	Similar to ATP7A: Copper-transporting ATPase 1	0.46
	c1cf0eca-d50e-4ad8-acde-476f28deae5b	Protein of unknown function	0.46
	a1c13725-996e-484e-8b33-ed0f5e06a370	Similar to Orct: Organic cation transporter protein	0.46
	97bcf6e1-3910-4d8f-8393-948cd73714eb	Similar to KAT8: Histone acetyltransferase KAT8	0.46
	63acbff3-fde5-4d84-b1a4-2131ad6b33e0	Similar to ENPP5: Ectonucleotide pyrophosphatase/phosphodiesterase family member 5	0.46
	87610538-09b3-41e7-9901-e739fabad8b4	Similar to Srsf4: Serine/arginine-rich splicing factor 4	0.46
	612307f6-e63c-468b-99e8-5769cae9e7d3	Similar to SUGT1: Protein SGT1 homolog	0.46
	f5d4a92a-3646-4f65-a5cd-f41a7c5e9e51	BcTamu1_00008069-RA	0.46
	36221c67-c6c0-4cf7-be0c-b11c08b9a3ec	Similar to MAPk-Ak2: MAP kinase-activated protein kinase 2	0.46
	e14dac2f-1337-4208-8ab1-f0c8622839ee	Similar to ppm-2: Probable protein phosphatase 2C T23F11.1	0.46
	578b90ad-4a99-41ef-ab55-82043c9abe61	Protein of unknown function	0.46
	f321908d-37e6-496a-8930-4ededf3fab27	Similar to atp23: Mitochondrial inner membrane protease ATP23 homolog	0.45
	49c6dfb6-ee75-430b-9a71-7e6219fa5295	Similar to XPR1: Xenotropic and polytropic retrovirus receptor 1	0.45
	9e61b720-e976-4102-b5fe-385e914947fa	Similar to Ptp4a1: Protein tyrosine phosphatase type IVA 1	0.45
	78ece675-6117-4d13-8ac4-3b95aaaf126a	Similar to lola: Longitudinals lacking protein%2C isoforms J/P/Q/S/Z	0.45
	5b12d875-0fbc-42b7-bcb9-b73f5218ea92	Protein of unknown function	0.45
	a8f46872-4dd2-4d3a-91e8-dbd50a8cd381	Similar to multiple inositol polyphosphate phosphatase 1	0.45
	ef2ee888-b0e2-41ff-b228-334084fb9482	Similar to Sgms2: Phosphatidylcholine:ceramide cholinephosphotransferase 2	0.45
	79a1724b-5528-4465-acb2-8ae67880f509	Similar to MTTP: Microsomal triglyceride transfer protein%2C isoform X1	0.45
	1f583d3f-bf39-4543-9d44-856155bdc5be	Similar to biglycan	0.44
	db94c768-b927-402d-bd22-0fd02fabceeb	Similar to RpA-70: Replication protein A 70 kDa DNA-binding subunit	0.44
	b0f75b92-d4ba-4dcd-810d-acfc09ea7676	Similar to ABCG4: ATP-binding cassette sub-family G member 4	0.44
	1f2f6230-486a-4570-a957-5ad0f3cc8e3a	Similar to CG10417: Probable protein phosphatase CG10417	0.44
	8c2dd7e8-4a7f-4cae-8299-df239b9a5b57	Similar to SENP1: Sentrin-specific protease 1	0.44
	cca1ba63-b842-4495-8df6-dd49e2dbfd2d	Similar to Ipo4: Importin-4	0.44
	99540cdb-2b6c-4b5d-a241-991b63345433	Similar to protein cereblon homolog	0.44
	9bd4276c-39b2-404d-850c-623934fdbc3e	Similar to Venom carboxylesterase-6	0.44
	cf58809f-f863-4aad-ae24-deb6d7cb30ef	Similar to SLC25A37: Mitoferrin-1%2C isoform X1	0.44
	407d625c-0aaa-4364-af0f-13db25e4450c	Similar to ABHD16A: Protein ABHD16A	0.44
	232b7c0d-fc42-4e60-b8f4-fa6b99ad26f0	Similar to nuclear pore complex protein	0.44
	6d626986-5d91-44ab-846e-76b7b96214e5	Similar to protein max	0.43
	9e53ef6a-0781-406c-809a-e19222aea1ff	Similar to Vmp1: Vacuole membrane protein 1	0.43
	50699165-8b98-4f7a-b015-4aefa0389780	Similar to myogenesis-regulating glycosidase	0.43
	f65186fc-3e4a-450d-9fea-56b75c60bb66	Similar to GANAB: Neutral alpha-glucosidase AB	0.43
	8127a9ce-58c3-4e4f-b0e9-25325f30862c	Similar to CYP450: cytochrome P450	0.43
	a809e7d7-c105-4dcb-9ff0-26bfd7ee9730	Similar to Evi5: Ecotropic viral integration site 5 ortholog	0.43
	5a6a34fd-355c-4408-a733-672c24c4121a	Similar to Abcb6: ATP-binding cassette sub-family B member 6%2C mitochondrial	0.43
	c9ee2062-f695-4a92-b80d-faf7d6c25ad1	Similar to Tret1: Facilitated trehalose transporter Tret1	0.43
	c39bdd36-cb2c-4ccc-b5d5-069370ba4117	Similar to PLA2G15: Group XV phospholipase A2	0.43
	a67cdbe0-930c-487e-bd43-70df590d9217	Similar to Smg5: Protein SMG5	0.43
	426cfb24-1dbd-43a2-8144-20b51810aba9	Similar to ALPL: Alkaline phosphatase%2C tissue-nonspecific isozyme	0.43
	22f8898c-8469-43f3-aa92-0c201c26d5f7	Protein of unknown function	0.43
	bb9261b8-4f19-4682-8472-27f9aeafbe85	Similar to Rat1: 5'-3' exoribonuclease 2 homolog	0.42
	37bc29c6-c6fd-43e6-a681-9f09148ab46d	Similar to DNAJC7: DnaJ homolog subfamily C	0.42
	e07a3c9a-8d10-4ce3-b111-c47e5a4a993f	Similar to Eogt: EGF domain-specific O-linked N-acetylglucosamine transferase	0.42
	6b6874a6-82f6-4f72-ab13-485b84190401	Similar to DNAJB2: DnaJ homolog subfamily B member 2	0.42
	3da3ff7c-8f7b-4cf9-ab66-8c77b55e6e0b	Similar to Usp3: Ubiquitin carboxyl-terminal hydrolase 3	0.42
	db703e02-abe3-4673-b914-b642636c3e00	Similar to facilitated trehalose transporter Tret1-2 homolog	0.42
	4804e60a-4780-4b74-a1ad-11367ed41bff	Similar to Slc9b1: Sodium/hydrogen exchanger 9B1%2C isoform X2	0.42
	6fb95088-4d44-49bc-a937-bf2e20511100	Protein of unknown function	0.42
	5804cecc-e2a1-468a-9a53-1d58e8ed7403	Similar to FAAH2: Fatty-acid amide hydrolase 2	0.42
	e5b14bcc-c6fc-437e-928b-9430a54da484	Similar to Galk2: N-acetylgalactosamine kinase	0.42
	bd4c6674-a45b-4536-b342-b791499263d4	Similar to Diap2: Death-associated inhibitor of apoptosis 2	0.42
	abda4b03-6da8-49c3-be7f-672fcdbe123e	Similar to Chitooligosaccharidolytic beta-N-acetylglucosaminidase	0.42
	c8ce70c9-3254-4ea0-89e4-9abdc8f474d7	Similar to GSPT1: Eukaryotic peptide chain release factor GTP-binding subunit ERF3A	0.42
	ccb2860b-1afd-4346-a3e2-00c610d4cac7	Similar to heme transporter hrg1-B	0.41
	af79a8e2-a2b1-4d10-b60c-e527039ee8f3	Similar to tmem208: Transmembrane protein 208	0.41
	1350ac41-4d6f-404d-b3b7-44de0abd5182	Similar to TMX1: Thioredoxin-related transmembrane protein 1	0.41
	f4bc2127-f144-45bc-8249-6846ade41a16	Similar to tarbp2: RISC-loading complex subunit tarbp2 loquacious	0.41
	91150a1c-d8b7-49cf-900e-bcc883c71617	Similar to Rnf167: E3 ubiquitin-protein ligase RNF167	0.41
	4a8f99cb-a0f4-445f-99db-14ed01366c87	Similar to Txndc11: Thioredoxin domain-containing protein 11	0.41
	cf8bc518-870c-4b8a-b228-e8ac2ab001b0	Protein of unknown function	0.41
	110f1322-49d2-4958-96ef-ecc3bcf55a82	Similar to Ptp69D: Tyrosine-protein phosphatase 69D	0.41
	24d21ff8-c0e3-423e-a0b6-e704bb927d8b	Similar to double-stranded RNA-specific editase 1	0.41
	c1671cc9-6d8c-4666-9a7d-307638ea4ee5	Protein of unknown function	0.4
	36e72439-555e-4cf2-87ce-86382c0948ec	Protein of unknown function	0.4
	a1f1e471-d2a8-4ff0-9421-13310f891477	Similar to endoplasmic reticulum lectin 1	0.4
	847ea652-014a-4b15-afd5-5f5d7ed007f8	Similar to usp10: Ubiquitin carboxyl-terminal hydrolase 10	0.4
	9ca88633-1597-479b-84ef-a8adcd78ca6d	Similar to UGT2C1: UDP-glucuronosyltransferase 2C1 (Fragment)	0.4
	44bd629b-417a-4668-a967-c8004869eee1	Protein of unknown function	0.4
	abb25bb9-dd2b-4547-a044-f49828e48bff	Similar to Pgpep1: Pyroglutamyl-peptidase 1	0.4
	4d5145dd-260a-4df8-9e49-aa908ec0b40c	Similar to Hspa4: Heat shock 70 kDa protein 4	0.4
	c7f6db14-fe3d-49be-a940-f255d8b7758b	Similar to MPPE1: Metallophosphoesterase 1	0.39
	6243c04f-3f95-4478-945a-17417120ec6e	Similar to G3BP1: Ras GTPase-activating protein-binding protein 1	0.39
	cbb5dede-2c95-4b33-9179-eafe0dbfb91e	Similar to Hsp60: 60 kDa heat shock protein%2C mitochondrial	0.39
	4f9bfe32-94bc-4e20-b285-310f344f13b5	Similar to Selenof: Selenoprotein F	0.39
	3437ced5-fee5-40d5-ab6a-3466fd1082fc	Similar to arm: Armadillo segment polarity protein	0.39
	393ece0f-fe9e-4f8a-a3e7-df9e3c4170a8	Similar to palmitoyltransferase ZDHHC15	0.39
	721ca649-a672-4e6c-9284-6ca6b44f00a5	Similar to mknk1: MAP kinase-interacting serine/threonine-protein kinase 1	0.39
	0fd81e14-5744-430f-9a03-6d1a9020e609	Similar to tra2: Transformer-2 sex-determining protein	0.39
	e0750d49-0efa-4a7f-a211-35192cfd29d6	Similar to slc37a2: Glucose-6-phosphate exchanger SLC37A2	0.38
	b54b68c5-61d2-41f5-88e5-e780f2bfa26a	Similar to usp30: Ubiquitin carboxyl-terminal hydrolase 30	0.38
	0a07f6e3-74cc-45b4-b73b-7570f9b6c5eb	Similar to CG3887: SelT-like protein	0.38
	49403864-bb9f-4bc9-80fc-1fd18eb33df0	Similar to V-type proton ATPase subunit d	0.38
	33db9088-2e4c-4d8d-afea-35704a4c60a9	Similar to ITFG1: T-cell immunomodulatory protein	0.38
	c4677036-a34f-42e2-8b62-5d3d104fb3c6	Similar to PTCD1: Pentatricopeptide repeat-containing protein 1%2C mitochondrial	0.38
	47d794f1-51ea-4bb1-bda9-7d630ffa78cf	Similar to GTPBP1: GTP-binding protein 1	0.38
	498a112b-d711-463f-9a40-43a7ef359378	Similar to Stk16: Serine/threonine-protein kinase 16	0.38
	d148df80-555e-467f-8e42-ce847afe15cf	Similar to Clpx: ATP-dependent Clp protease ATP-binding subunit clpX-like%2C mitochondrial	0.38
	efff5e5b-bc61-4bbd-a7c5-2b9d51029af0	Similar to akap-1: KH domain-containing protein akap-1	0.38
	d3d6f88b-5d37-44eb-9e35-37e88cac0e21	Similar to Ssbp3: Single-stranded DNA-binding protein 3	0.38
	fbd9663d-21cb-45b0-b0e3-0e61d197abe9	Similar to eif2a: Eukaryotic translation initiation factor 2A	0.37
	dfde1206-248b-402d-98ee-f0f623f13e5d	Similar to cytochrome c oxidase assembly protein COX20%2C mitochondrial-like	0.37
	d8804bfa-52e4-4c9a-9822-351c3a36cea4	Similar to DPP9: Dipeptidyl peptidase 9	0.37
	b15591dd-669a-4c6f-958c-213cfe508236	Similar to Cyp450: Probable cytochrome P450	0.37
	542bd0b1-e9c1-4286-9be0-c60cb2171324	Similar to Ermp1: Endoplasmic reticulum metallopeptidase 1%2C partial	0.37
	29ceead8-ff07-4564-a8be-18761caddc40	Similar to Snup: Snurportin-1	0.37
	93b8c6b4-d77c-4f7b-8916-35f116d8d6ff	Similar to BTBD3: BTB/POZ domain-containing protein 3	0.37
	fd714f8a-3448-45ad-b1e0-87cf503a5d0e	Similar to Lam: Lamin Dm0	0.37
	2ec75c23-bffb-4522-aa7e-93c13cff2ffa	Similar to TMEM30A: Cell cycle control protein 50A	0.37
	9d582057-87c3-4832-9bea-b20689358cce	Similar to Pnpla8: Calcium-independent phospholipase A2-gamma	0.36
	13f66be5-b290-452d-aca8-f6f9fb437408	Protein of unknown function	0.36
	ce01259b-f977-4457-ac6e-8f81f3c00e26	Similar to merlin	0.36
	101196b1-b0f6-4c34-bba1-4e92187fe7d4	Protein of unknown function	0.36
	e21991d1-7cf8-4341-acd3-2f7e9e1d2d6b	Similar to for: cGMP-dependent protein kinase%2C isozyme 2 forms cD4/T1/T3A/T3B%2C isoform X1	0.36
	801f52d2-6113-44a0-b9e5-26f0f4d5f4d8	Similar to membrane-bound transcription factor site-2 protease	0.36
	a340bb4f-2d22-40f3-a119-48b20fb63dc7	Similar to bai: Transmembrane emp24 domain-containing protein bai	0.36
	9d4335e9-d0ea-4cb8-8cd5-17d1c481e0af	Similar to SRSF7: Serine/arginine-rich splicing factor 7	0.36
	2e060e9d-1698-423f-b1fa-03998cf048d3	Similar to lmo1: Rhombotin-1	0.36
	0e4deac0-cb7a-4fd0-ae37-d76901ebdc84	Similar to Xpnpep1: Xaa-Pro aminopeptidase 1	0.35
	8f7b0900-2054-45d2-a82d-f4eb939ea17e	Similar to MARS: Methionine--tRNA ligase%2C cytoplasmic	0.35
	89d2e349-9ab8-40c7-a363-1bdbb5d12e2e	Similar to deoxyribonuclease-2-alpha	0.35
	4c414984-cdb5-4ab8-83c7-6028b2df8e3a	Protein of unknown function	0.35
	e96fd33d-8eeb-410f-bd52-d75b643ea8a5	Similar to aco-2: Probable aconitate hydratase%2C mitochondrial	0.35
	263f6e61-bbaa-4580-b6b4-827556d23443	Similar to Nodal modulator 1	0.35
	171e3af2-0d22-4693-a56c-0f55eb6eaf84	Similar to tw: Protein O-mannosyl-transferase 2	0.35
	f69f63f2-7949-420c-a35f-f9c3f7318978	Similar to LON peptidase N-terminal domain and RING finger protein 3	0.35
	ffa8766f-b36c-4d7a-89be-bf3b4eadb1f6	Similar to B52: Serine-arginine protein 55	0.35
	d3db85fa-b4af-46c6-8e41-190188ecd9e8	Similar to ACPP: Prostatic acid phosphatase	0.35
	5cd7e9c0-4ee3-48da-b6fa-75bc45b05a25	Similar to art-1: Probable very-long-chain enoyl-CoA reductase art-1	0.34
	4c32acbb-8254-4e2d-bf90-5aa226bf1518	Similar to PPP2R5D: Serine/threonine-protein phosphatase 2A 56 kDa regulatory subunit delta isoform	0.34
	51a0861c-5e9e-48f0-ac2f-fb73cdf3976e	Similar to Letm1: LETM1 and EF-hand domain-containing protein anon-60Da%2C mitochondrial	0.34
	3f558b81-48eb-4ad3-a507-c57a0bc5a977	Similar to Rheb: GTP-binding protein Rheb homolog	0.34
	ace704f2-8738-4945-8dc4-307301417159	Similar to cops2: COP9 signalosome complex subunit 2	0.34
	75fae303-6290-4f45-a892-b764351184cf	Similar to ACO1: Cytoplasmic aconitate hydratase	0.34
	9b7a522b-dedf-4c29-9a3a-36927d9caf47	Similar to AIF: Putative apoptosis-inducing factor 1%2C mitochondrial	0.34
	2ea6b8a7-b001-4b9d-b443-f00c21231da3	Similar to Esterase FE4	0.34
	c5bbf6a4-2b42-4ce7-be2f-3b1913dde4fd	Similar to SLC19A1: Folate transporter 1	0.34
	2e38c66a-c176-42e4-9cb5-57629ded094e	Similar to Activin receptor type-1	0.34
	2734c67a-7bd0-4b79-953b-60ea05ff5011	Similar to Lars: Leucine--tRNA ligase%2C cytoplasmic	0.34
	11e66270-df92-40e7-bf57-4bb2d820c59e	Similar to Prkag2: 5-AMP-activated protein kinase subunit gamma-2	0.33
	04f18b3c-d0ec-413e-a3ee-7abe805c87df	Similar to Ubr1: E3 ubiquitin-protein ligase UBR1	0.33
	d3a95af8-6c24-4bf4-9801-dcee3a66e359	Similar to AAEL008004: Elongation of very long chain fatty acids protein	0.33
	5cec30a1-bdd8-45de-b486-b0f028eff4c1	Similar to mroh1: Maestro heat-like repeat-containing protein family member 1	0.33
	2f9a6ff2-e20c-4ebf-a462-3a2e7bb8fa9b	Similar to proton-coupled amino acid transporter-like protein CG1139	0.33
	0fc58d5d-cddc-4571-af2f-c40b1e9164a2	Similar to Gpr108: Protein GPR108	0.33
	e1566ff7-9c87-4451-ba72-72f66f22c0e6	Similar to SMARCC2: SWI/SNF complex subunit SMARCC2	0.33
	14dac8b1-8275-4246-8afb-814edc24ade8	Similar to PSR: Bifunctional arginine demethylase and lysyl-hydroxylase PSR	0.33
	49dc436e-1620-43e6-864d-fc6811b320ff	Similar to eRF1: Eukaryotic peptide chain release factor subunit 1	0.33
	57a7c66a-51f4-4b97-8590-ca6daf0d460b	Protein of unknown function	0.33
	772fa425-0841-4963-b13e-15863a50b69c	Similar to beta'COP: Coatomer subunit beta'	0.33
	85e202a7-cc35-4047-9f10-1c5a10d3bce5	Similar to ANKRD11: Ankyrin repeat domain-containing protein 11%2C isoform X2	0.33
	228038db-b7d5-4ab2-851d-ef944cd41921	Similar to Eif4h: Eukaryotic translation initiation factor 4H	0.33
	e260ef12-4bdf-4b50-88c3-e84331e4f054	Similar to Kpna6: Importin subunit alpha-7	0.33
	8692f7be-d6e1-41b7-89e1-1ee666b23778	Protein of unknown function	0.33
	8f02c34d-cb36-4eec-85e4-1c08303d1326	Similar to Atpalpha: Sodium/potassium-transporting ATPase subunit alpha	0.33
	384f6c3c-e88c-40bc-86ab-594b1a999c2e	Similar to RAB8A: Ras-related protein Rab-8A	0.33
	ed7b5bac-0bf2-40c3-b735-5e04e5f08076	Similar to tram1l1: Translocating chain-associated membrane protein 1-like 1	0.32
	46765633-383f-45d6-8f83-dfce4305992e	Similar to metal transporter CNNM4	0.32
	66dec442-ef56-4e21-b2ce-a1ad68b49bc5	Similar to SLCO1B1: Solute carrier organic anion transporter family member 1B1	0.32
	bfcce3fb-2d22-40ab-bbba-f480d74b022b	Similar to pug: C-1-tetrahydrofolate synthase%2C cytoplasmic	0.32
	975f23ea-5ae4-491e-bb32-8c4a69bb0433	Similar to ARFGEF1: Brefeldin A-inhibited guanine nucleotide-exchange protein 1	0.32
	9cb4bebf-7aa2-47a3-be44-e17b9c0f5a1f	Similar to androgen-induced gene 1 protein-like	0.32
	9403ace9-6303-4dbb-bbb1-e8eb51620a1e	Similar to RAC serine/threonine-protein kinase	0.32
	22c53d4f-6329-46f7-9c42-cb15beab69be	Similar to Taz: Tafazzin homolog	0.32
	fccc170a-de65-4374-aea1-b1ec641b7bcd	Similar to rut: Ca(2 )/calmodulin-responsive adenylate cyclase	0.31
	cf5739bb-6823-4716-8874-554eb6ae4f12	Similar to pptc7: Protein phosphatase PTC7 homolog	0.31
	f10ac598-49a9-4fe5-9f25-5065a07e422b	Similar to WDR44: WD repeat-containing protein 44	0.31
	4b7181ac-74d0-47cd-906a-321c8c985cb6	Similar to membrane-associated protein Hem	0.31
	c9069269-7cfb-4417-8f9c-e00c8bf74a51	Similar to BCAP31: B-cell receptor-associated protein 31	0.31
	10a106b9-ed04-4bee-8518-77fbdbcf977b	Similar to jar: Myosin heavy chain 95F	0.3
	8814b68b-8d1e-4310-b94b-0cfab2eb2585	Similar to Gcn1: eIF-2-alpha kinase activator GCN1	0.3
	01213dc4-d083-4ae9-adae-551de8a38413	Similar to Tret1: Facilitated trehalose transporter Tret1	0.3
	33c79214-dfe7-49e9-adf2-c6879925ae13	Similar to PDCD6IP: Programmed cell death 6-interacting protein	0.3
	5ef1b59e-168d-4973-9fee-29a7ab6e4537	Similar to Adenylosuccinate synthetase	0.29
	c541f98d-7234-4b11-b005-9f4e957fa0a5	Similar to Gpd2: Glycerol-3-phosphate dehydrogenase%2C mitochondrial	0.28
	7eaf2552-f5f9-4b9b-8ec2-152c8b51e3f2	Similar to ATP synthase subunit e%2C mitochondrial-like	-0.28
	8dea2ca4-a4ad-48d0-b775-11fc5b6f9ec4	Similar to UGT2B13: UDP-glucuronosyltransferase 2B13	-0.28
	97de6c35-e9b9-48a4-955f-ecaa95784f16	Protein of unknown function	-0.28
	98e6bdfa-fb73-4eba-a402-6da9145a8b47	Similar to MRPL30: 39S ribosomal protein L30%2C mitochondrial	-0.28
	b6fb69a3-1f57-4454-b042-84d54965b0a4	Protein of unknown function	-0.29
	370579c5-4f3e-4391-8e93-43c1784f8ca7	Similar to Dusp23: Dual specificity protein phosphatase 23	-0.29
	c12ac164-2c3c-42d9-bd43-cece26ac567a	Similar to Polr1c: DNA-directed RNA polymerases I and III subunit RPAC1	-0.29
	4086c807-ead5-4d48-9a76-96f228790ede	Similar to K12H4.7: Putative serine protease K12H4.7	-0.29
	7b234600-f552-4c36-8d7f-afb1db853dd7	Similar to hay: DNA excision repair protein haywire	-0.3
	3e4b5e6b-3824-4b0a-a5e1-48ceb3f35d82	Similar to cops9: COP9 signalosome complex subunit 9	-0.3
	347c310a-b641-4cc8-9252-d1a67c00c0a6	Similar to RpS26: 40S ribosomal protein S26	-0.3
	b879232a-a639-4cf9-bc9e-af57b2c0dab0	Similar to xaa-Pro dipeptidase	-0.3
	82977b4b-2b28-4ef5-b09f-5ec58b4e50bd	Similar to U3 small nucleolar RNA-associated protein 15 homolog	-0.3
	9b191d9d-d549-4efb-bef7-5cd3b8fda1a0	Protein of unknown function	-0.3
	22c71f5f-a9bd-4053-ac59-9a4b29747d42	Similar to Ttpal: Alpha-tocopherol transfer protein-like	-0.3
	ad37268b-b568-4dd8-ac47-a4b10056a125	Similar to RPS3: 40S ribosomal protein S3	-0.3
	1b73d79e-043f-4cae-a8ec-066179c7b08e	Similar to brm: ATP-dependent helicase brm	-0.3
	65a0975c-822d-4b68-96d8-df81ef9beeab	Similar to RpL18: 60S ribosomal protein L18	-0.3
	4b0c325a-c2eb-4bb3-8b67-1d836265f158	Similar to NUDC: Nuclear migration protein nudC	-0.3
	e72f1db2-dd54-4eb1-88f7-9ce0689be719	Similar to EDEM2: ER degradation-enhancing alpha-mannosidase-like protein 2	-0.3
	feb0eb8a-a730-4a03-8545-107fa572cca1	Similar to PRPF4B: Serine/threonine-protein kinase PRP4 homolog	-0.3
	26180bb4-531e-4ef3-a469-2829d0651eea	Similar to TfIIFalpha: General transcription factor IIF subunit 1	-0.3
	dd47d2d5-6460-423c-be4d-bd34996fcad8	Similar to Glo1: Lactoylglutathione lyase	-0.3
	0c34b515-cc55-4c27-9a87-5783604b49bc	Similar to zinc transporter ZIP13 homolog	-0.3
	2d168510-d7ff-413b-98e2-a1413cbb7ee7	Similar to NCOA6: Nuclear receptor coactivator 6	-0.3
	ad8a75cf-a8d1-481d-b4a2-4679c5728635	Protein of unknown function	-0.31
	237f78bf-dd50-4677-ae91-b994cae166a5	Similar to PREB: Prolactin regulatory element-binding protein	-0.31
	cfb2e033-23a9-4210-9238-8d73d9337c2d	Protein of unknown function	-0.31
	a20a372e-cf80-4fa8-b5ed-f821f5c5322a	Similar to Nit2: Omega-amidase NIT2	-0.31
	96456ea1-c742-4374-89a1-0e9aac574bcb	Similar to TBC1D5: TBC1 domain family member 5	-0.31
	92d27460-5003-44a8-941c-01522e6a4c67	Similar to TRIP13: Pachytene checkpoint protein 2 homolog	-0.31
	4ca02d8a-cdf1-43b2-98cb-6e197d2e6e6a	Similar to ebi: F-box-like/WD repeat-containing protein ebi	-0.31
	9c59ca2b-488b-4c7e-a741-779a392962a4	Similar to naa20: N-alpha-acetyltransferase 20	-0.31
	a3019ede-8e63-4834-a6d3-4c326979fafd	Protein of unknown function	-0.31
	5811cc2f-c217-431d-9da8-a28e37027f21	Similar to Anpep: Aminopeptidase N	-0.31
	2cf000db-c788-4d4a-bb33-449d6a20f970	Similar to RpS27A: Ubiquitin-40S ribosomal protein S27a	-0.31
	b2400913-fc53-40d4-bfe5-c71519c571c1	Similar to fignl1: Fidgetin-like protein 1	-0.31
	8206f090-4742-489f-ac2a-d41db2e2400b	Similar to RPS5: 40S ribosomal protein S5	-0.31
	lcl|NC_030055.1_cds_YP_009251203.1_1	N/A	-0.31
	0140a33c-73be-4c77-b36f-2d1b3388cd5d	Similar to NADH dehydrogenase [ubiquinone] 1 beta subcomplex subunit 2	-0.31
	b3e5c7b0-b873-45f6-81ad-60abb0c0d331	Similar to inner nuclear membrane protein Man1	-0.31
	c1690097-50c3-4ec3-9f84-3ff1eefd8dae	Protein of unknown function	-0.31
	e1a101bc-74b2-4511-81e9-4ac56d4aaeca	Similar to dbe: KRR1 small subunit processome component homolog	-0.31
	510cae35-3a59-42cf-a424-25c51896e4b9	Similar to CG10795: TM2 domain-containing protein CG10795	-0.31
	dca0ea4f-7347-4321-ba38-33a1a4056f9b	Hypothetical protein	-0.31
	763e64ca-686a-4373-a3a0-ea05820f86b2	Similar to Coq3: Ubiquinone biosynthesis O-methyltransferase%2C mitochondrial	-0.32
	46a11c9b-7777-4f13-a5b4-6f031054b1ff	Similar to RPL26: 60S ribosomal protein L26	-0.32
	cfa46bd9-c8ff-4719-97d3-8921804ac824	Similar to METAP2: Methionine aminopeptidase 2	-0.32
	d765a8c6-268a-4bbf-82f6-fd1c75b6c0cd	Similar to Dys: Dystrophin%2C isoforms A/C/F/G/H	-0.32
	c7da081a-2e19-4c9e-8698-aeac8aadbcae	Similar to Pgp: Glycerol-3-phosphate phosphatase	-0.32
	fc3f6944-7871-4f52-9d14-8273e909eb62	Similar to rps11: 40S ribosomal protein S11%2C isoform X2	-0.32
	af2754af-046e-459d-8bbd-bedb0b16f769	Similar to RpS15Aa: 40S ribosomal protein S15a	-0.32
	5570f4ee-7b38-4eda-a5d6-3cf1d5fcce9c	Similar to Sars: Serine--tRNA ligase%2C cytoplasmic	-0.32
	e4e2c126-b347-4d3c-b7d4-9f35b43d49ad	Similar to wapl: Protein wings apart-like	-0.32
	8bdcaab0-b355-40c1-9c4d-b0856ab90339	Similar to alphaTub84B: Tubulin alpha-1 chain	-0.32
	3bb8ba9b-233a-42c6-a5d7-eebf3925c81c	Similar to Ptch1: Protein patched homolog 1	-0.32
	c85c881e-4532-46c6-92fe-7f7682620306	Similar to Rpe: Ribulose-phosphate 3-epimerase	-0.32
	1acfa8c7-ba04-4884-aa63-553b7ab5f28a	Similar to DC-STAMP domain-containing protein 2-like	-0.32
	fc9cfb63-4a7e-487f-bc39-5656b365eb2b	Similar to LysX: Lysozyme X	-0.32
	ed2198d2-3b14-42a8-835f-a3bb715f10c4	Similar to Uqcrq: Cytochrome b-c1 complex subunit 8	-0.32
	e0b7643a-5ba4-4999-9669-5802243fc685	Similar to EDF1: Endothelial differentiation-related factor 1 homolog	-0.33
	6d927ac6-15d8-45b6-b9ee-9aa80efeba5c	Similar to CIAPIN1: Anamorsin	-0.33
	0422ebf4-1f0a-4ac9-8c51-3da4c08d0dcf	Similar to Cbp20: Nuclear cap-binding protein subunit 2	-0.33
	c1918753-5d6e-42a8-b054-6bb1c5ca2d46	Similar to CG1234: Nucleolar complex protein 3 homolog	-0.33
	f3532707-66d7-4afd-b812-f2a78d14fa81	Similar to RSU1: Ras suppressor protein 1	-0.33
	f99ed472-c534-40a3-b216-92dfe3c59502	Similar to ACOT13: Acyl-coenzyme A thioesterase 13	-0.33
	ce570d90-86e8-4a4e-8119-e5ade13d5efd	Similar to protein D2	-0.33
	857d1161-64a1-482d-9fdf-d7f3357b0ae8	Similar to endophilin-A	-0.33
	de91c864-55b3-4d47-9dc0-efeebc98982b	Protein of unknown function	-0.33
	bf3f2557-b97e-4408-8862-2711e95d5ebf	Similar to Aplip1: JNK-interacting protein 1	-0.33
	1a3abd43-3b78-4c0c-8e11-c9037eb79b5b	Similar to Esterase FE4	-0.33
	df4a023e-d64a-4974-a6b9-e34e0c9ddd0c	Similar to Sem1: 26S proteasome complex subunit SEM1	-0.33
	fa6f6581-0dbd-4047-98d3-4945fae0f1a6	Similar to GJ19387: Probable methylthioribulose-1-phosphate dehydratase	-0.33
	a505f7e2-447d-4a3f-b13e-7e5588029be4	Similar to SPTBN5: Spectrin beta chain%2C non-erythrocytic 5	-0.33
	df77ad38-e464-4dec-acc5-e05fecc4d134	Similar to snrpd3: Small nuclear ribonucleoprotein Sm D3	-0.33
	9fbef591-260d-4bd0-b10f-12ec17146178	Protein of unknown function	-0.33
	75af25b8-fcd4-4225-b2e9-125b64ea4e29	Similar to Zinc finger protein Xfin	-0.33
	1dd9eeef-12de-4882-8c6a-5f9ff441a7ea	Similar to AN1-type zinc finger protein 1	-0.34
	4702fac1-b91c-4e43-92e4-3bc0b56f5216	Similar to NOP58: Nucleolar protein 58	-0.34
	2e96849c-44de-4f1b-9d26-18e488dffd79	Similar to DRC7 protein	-0.34
	0504a651-b2b5-4b18-ac0f-62bad1878975	Similar to 40S ribosomal protein SA	-0.34
	64ba1361-9dd8-4384-b5d9-01a722eecb2b	Similar to transmembrane protein 230	-0.34
	82b6c404-86ae-441d-8e02-9beaca0898d0	Similar to DOLPP1: Dolichyldiphosphatase 1	-0.34
	e882d0d0-ede0-4111-8c13-b85d44d0bfc7	Similar to RpL19: 60S ribosomal protein L19	-0.34
	4bb2e61a-da4d-44c4-8b82-5d2f8b050f87	Similar to RpL36: 60S ribosomal protein L36	-0.34
	46499f67-7804-4d1b-8b16-e92283654d88	Protein of unknown function	-0.34
	479e34cf-c02d-489b-b245-14581c0fbb75	Similar to rpl27a: 60S ribosomal protein L27a	-0.34
	d1384975-4928-4939-bcac-2b060a18a010	Protein of unknown function	-0.34
	dba4b0a3-c9e4-4e05-964d-f08de6bf0d37	Similar to RpS21: 40S ribosomal protein S21	-0.34
	81a33de7-1e31-4983-a1db-7d05c598e4f0	Similar to ccdc25: Coiled-coil domain-containing protein 25	-0.34
	09f07ca9-bf98-48be-923a-75863e8a6dec	Similar to lamtor2: Ragulator complex protein LAMTOR2	-0.34
	d8a2f913-3562-4d70-89c0-c3658d0a7255	Protein of unknown function	-0.34
	7c42167c-08f2-426f-a49f-61b5a44606a1	Similar to RpL44: 60S ribosomal protein L44	-0.34
	f63a3450-aa00-444f-8194-866c31c4b8d2	Protein of unknown function	-0.34
	21bf60fe-2dc7-46b0-89bb-2b4d22513fef	Similar to three-prime repair exonuclease 1	-0.34
	92cd78c5-ccce-42b6-9abe-f83808ebbdb2	Similar to zgc:154061: Uncharacterized protein C15orf41 homolog	-0.34
	6ed543ef-5277-4e3a-89a9-b71bd0bafb7c	Protein of unknown function	-0.34
	b0ca0b95-6c62-4ed1-b0e9-2cf040471aa4	Similar to PHD finger protein 10	-0.34
	23aba79c-b0ce-4a82-b4c8-d3da80254efd	Protein of unknown function	-0.34
	be395a41-5d8e-42e5-9bae-c91dc9133ebe	Similar to Naa10: N-alpha-acetyltransferase 10	-0.34
	c4d28f0b-a796-4705-9e15-5aad981f497c	Protein of unknown function	-0.34
	ae8767da-ec7a-44d4-ab1c-4fff3010f0d9	Similar to ZCCHC24: Zinc finger CCHC domain-containing protein 24	-0.34
	32452139-be27-4d49-bc58-729bec6a8b5b	Similar to Csnk2b: Casein kinase II subunit beta	-0.35
	09d6a292-be0e-4b30-b1b0-2e71e08404b8	Similar to RpL8: 60S ribosomal protein L8	-0.35
	50375975-7d06-4f14-a513-5c8dd9cd4ec9	Similar to RPS12: 40S ribosomal protein S12	-0.35
	0fa29c01-a335-4a22-b049-36ea01129e1a	Protein of unknown function	-0.35
	00f30f80-7abc-42a3-97c8-936736b261b6	Similar to coiled-coil domain-containing protein 112-like	-0.35
	fc09b8e8-0a39-430c-9f61-16e5469c982e	Similar to WHRN: Whirlin	-0.35
	4f159bfd-cc0f-4026-aa42-976d43c2f2d6	Protein of unknown function	-0.35
	7716d47b-b58a-4328-b5ab-5f567a5a93d8	Similar to COX7C: Cytochrome c oxidase subunit 7C%2C mitochondrial	-0.35
	96f2d876-a2a8-49bf-9ea5-f9954f2d5aa4	Similar to Prm: Paramyosin%2C long form	-0.35
	6f74a5b0-8c3e-4fcc-9e09-2eb89603720e	Similar to PEX10: Peroxisome biogenesis factor 10	-0.35
	7c59ba63-2a52-4285-8a96-d87bae22b6f5	Similar to Venom serine protease Bi-VSP	-0.35
	62a78980-8815-45a4-b3fa-6a9fc63be551	Similar to Gk: Glycerol kinase	-0.35
	5595b2d3-4ae4-4895-a1a0-148f9a19311b	Protein of unknown function	-0.35
	d0e644cc-e819-4666-b404-5139991a64c8	Similar to RpS14b: 40S ribosomal protein S14b	-0.35
	8a6796ea-74a9-497b-82fb-d220c61969bd	Similar to Zswim8: Zinc finger SWIM domain-containing protein 8	-0.35
	3ee815d0-50ec-4d5b-a3a4-e2dfcc9076d1	Similar to TpnC47D: Troponin C%2C isoform 2	-0.35
	1f50df14-d76c-4532-bd77-538a90be9ec7	Similar to Sec63: Translocation protein SEC63 homolog	-0.35
	3eb3f24e-c0ac-46d7-8434-65b6fef234d1	Similar to ZNF16: Zinc finger protein 16	-0.35
	42ec29d2-98e8-441c-9b20-b220e9afbde1	Protein of unknown function	-0.35
	d56c7d61-29a9-4291-86e9-c7de4fb46e8e	Similar to RpS24: 40S ribosomal protein S24	-0.35
	2f574d70-05e6-459e-b1a1-db2ea839f3aa	Protein of unknown function	-0.36
	83a6d1f0-1ffc-4631-9c8c-b833da2cfc8e	Similar to protein Asterix-like	-0.36
	1a20fd35-d777-45f4-9c3e-a315cc8229d0	Similar to ANK2: Ankyrin-2	-0.36
	83bf87b0-1213-4e00-bc52-e9a8c9531b02	Similar to Gcc2: GRIP and coiled-coil domain-containing protein 2	-0.36
	55363215-8e3b-4dee-84c3-be1e000f42ab	Similar to Kmt2e: Histone-lysine N-methyltransferase 2E	-0.36
	a810144c-ec19-45ba-8af5-231be859053f	Similar to Prrc2b: Protein PRRC2B	-0.36
	ea6c276c-e9dc-4b3c-955f-9b0e179b1a8f	Similar to Pcyox1: Prenylcysteine oxidase	-0.36
	1c41217e-5f04-41a3-a984-0c0cd6ed76b8	Protein of unknown function	-0.36
	2d6eca9e-6ae2-4b30-91fd-23b6aaf73ff0	Protein of unknown function	-0.36
	29cc65eb-bdc5-41e8-acfa-6d8e7a04f026	Similar to ddx46: Probable ATP-dependent RNA helicase DDX46	-0.36
	8cabb7ea-5dd3-425f-96c8-343dc72a7604	Similar to Mvd: Diphosphomevalonate decarboxylase	-0.36
	116d78ef-0053-4f9f-a8b3-4c351e2f3f9e	Similar to protein C10	-0.36
	c20afd34-a11f-41ea-9eec-f6728869ef31	Similar to Srp19: Signal recognition particle 19 kDa protein	-0.36
	0ad9a118-5b38-4d0d-8ea4-95d34a47bffd	Similar to Nop60B: H/ACA ribonucleoprotein complex subunit 4	-0.36
	8a6eec84-0971-4c06-990a-d4baff8b9bc8	Similar to Y-box factor homolog	-0.36
	e8bbe72b-45c7-4baa-b63d-6b44198d91c8	Similar to RpS28b: 40S ribosomal protein S28	-0.36
	4033f0c8-7022-4240-a4ee-5c9b701ca0a1	Similar to LRRFIP2: Leucine-rich repeat flightless-interacting protein 2	-0.36
	334f47cd-37b0-4d87-8491-ccf832d496a1	Similar to RpS25: 40S ribosomal protein S25	-0.36
	f71d2a26-f248-414b-9d4b-ededf157127e	Similar to UBE2J1: Ubiquitin-conjugating enzyme E2 J1	-0.36
	700ad873-67d1-4c23-9139-4957b495d306	Similar to Hnrnpul1: Heterogeneous nuclear ribonucleoprotein U-like protein 1	-0.37
	16f10a22-5dfa-46b9-98b7-1596af1efe86	Similar to ski oncogene	-0.37
	7b5e750d-5bd6-4826-84b7-e4b5eed1ecdd	Similar to CG3631: Glycosaminoglycan xylosylkinase homolog	-0.37
	57c5b775-221a-4fc4-ac42-1fc8d87ebad3	Similar to RpS19a: 40S ribosomal protein S19a	-0.37
	f1fc8fc6-8f7e-4b0e-8b65-5920adecf978	Similar to Ampd2: AMP deaminase 2%2C isoform X1	-0.37
	3c52dff5-084a-4921-9815-ed5610c73e78	Similar to dopamine N-acetyltransferase	-0.37
	c1814241-2ea6-4411-87b3-15273002d218	Similar to RpS16: 40S ribosomal protein S16	-0.37
	6cb3673e-b68c-4439-b10c-c2347417220d	Similar to Cdk11b: Cyclin-dependent kinase 11B	-0.37
	f64a8192-ad9f-4ed8-a122-590714c3a477	Protein of unknown function	-0.37
	a9491beb-c903-4442-86c0-3c15c44ff558	Similar to ATG14: Beclin 1-associated autophagy-related key regulator	-0.37
	64abb8b8-aba6-480f-b604-2b855b9bc8ee	Similar to RpL24: 60S ribosomal protein L24	-0.37
	71be2e97-9fb2-41ae-a293-fb3c0a2748c4	Similar to yipf5: Protein YIPF5	-0.37
	e1eb5cfd-cb80-4987-ad36-3a7b2a03b849	Similar to SSP1627: Uncharacterized oxidoreductase SSP1627	-0.37
	3c67bf74-5250-4fc5-baf5-c7e44316aa99	Similar to GPATCH4: G patch domain-containing protein 4	-0.37
	4bcaa2b2-6df6-489e-8ba7-b004e7e2ad16	Similar to SLC24A5: Sodium/potassium/calcium exchanger 5	-0.37
	0fcecf18-9659-4c47-bfe7-959b1cf215fd	Similar to growth arrest and DNA damage-inducible proteins-interacting protein 1	-0.38
	8a7cd765-562d-4433-a9b3-8ea54d76b2a9	Similar to naa38-a: N-alpha-acetyltransferase 38-A%2C NatC auxiliary subunit	-0.38
	5e52cb2a-070f-45f9-a87e-6f43b2a47fe4	Similar to RPL21: 60S ribosomal protein L21	-0.38
	90beee69-543e-465e-bec5-9d4eb696c454	Similar to RpS13: 40S ribosomal protein S13	-0.38
	a3e43b3f-09ce-484b-9a3a-dc06acd25ae4	Similar to Ik: Protein Red	-0.38
	45f3944d-192d-41e0-b256-8735e2d91409	Similar to RpS29: 40S ribosomal protein S29	-0.38
	4aa9ff10-49e3-43e1-a08c-5f41e57a59df	Similar to Son: Protein SON	-0.38
	6ffe5a81-affb-4973-ae05-c3f2f2ccc891	Protein of unknown function	-0.38
	628d8d88-efbb-4ab2-8720-eb9ac51b69dc	Similar to craniofacial development protein 2	-0.38
	f116ea83-8574-4b8c-8733-34ffa100d3cc	Similar to myosin-10-like	-0.38
	ae5d846b-6d2e-40d7-895e-3d279eede02f	Similar to histidine protein methyltransferase 1 homolog	-0.38
	22c3b5ef-1ae7-4e07-b3c3-5786cb1a12a1	Similar to ZAN: Zonadhesin	-0.38
	65c1ab8b-7fc5-4ee6-934e-eeab85d4f238	Similar to ARFRP1: ADP-ribosylation factor-related protein 1	-0.38
	d07e630c-3366-4efd-96f4-06f158639404	Similar to KCNJ12: ATP-sensitive inward rectifier potassium channel 12	-0.38
	c57096e4-f964-4c38-924f-0bacd2ddca37	Similar to WD repeat-containing protein	-0.38
	7d7b3d95-cc96-4d5b-99db-fe3dd9b1695e	Similar to Top1: DNA topoisomerase 1%2C isoform X1	-0.39
	8178dd5b-0f59-47ca-bc3c-b0229aab3ac6	Protein of unknown function	-0.39
	3f830365-2c62-41f9-8b91-d5259d05f4ef	Similar to ubiquitin-60S ribosomal protein L40	-0.39
	fe777bd9-758b-47ce-9a00-ae0ebdd1f00f	Similar to uxs1: UDP-glucuronic acid decarboxylase 1	-0.39
	2666d00f-d0f7-4362-89ba-3e718635a84e	Similar to Tropomyosin%2C isoform X1	-0.39
	141d7ed8-4669-45f4-baad-58f89588a680	Protein of unknown function	-0.39
	281bcca8-2d06-41ca-a071-bb97dbc65a93	Similar to l(1)G0004: RNA-binding protein pno1	-0.39
	50d646ad-4050-4c82-940f-c24189ad1162	Similar to RpL28: 60S ribosomal protein L28	-0.39
	4163a92a-68cf-4076-b831-2fb96660e541	Protein of unknown function	-0.39
	b1542e7a-3438-4827-9783-23588fe93066	Similar to ptdss1: Phosphatidylserine synthase 1	-0.39
	db113afe-f3fc-4915-a00e-46aabaa61873	Similar to transcriptional regulator ATRX	-0.39
	971c9e6f-6699-4c66-8025-be63a6f53aef	Similar to RBM34: RNA-binding protein 34	-0.39
	73ec7359-2d17-4c97-a411-c061db8eb4b8	Similar to NCAPD3: Condensin-2 complex subunit D3	-0.39
	ea285309-a1a0-4d12-9023-63e7e8afb961	Similar to cora: Protein 4.1 homolog	-0.39
	de9a4df2-37b6-4eea-a1ec-f8b4a5a6ded6	Similar to nas-4: Zinc metalloproteinase nas-4	-0.39
	135c8dde-a409-4a8d-8b96-f3580152eca5	Similar to Alg13: UDP-N-acetylglucosamine transferase subunit ALG13 homolog	-0.39
	c36cf97e-f21b-47e1-a2fe-85626278ef65	Similar to SRRM2: Serine/arginine repetitive matrix protein 2	-0.39
	ce788c78-3f2f-401c-9762-332e58692683	Similar to dctn6: Dynactin subunit 6	-0.39
	718bd18b-bd56-4350-80af-d1c8871cf340	Similar to Gastrula zinc finger protein XlCGF8.2DB (Fragment)	-0.4
	16ebac8d-c8e4-4695-ae39-24246bfbbada	Protein of unknown function	-0.4
	98e67e0b-6dac-4526-896f-f469a5e7ae33	Protein of unknown function%2C isoform X1	-0.4
	f1489775-1e83-4c23-a25a-4832b1618f09	Similar to mep-1: MOG interacting and ectopic P-granules protein 1	-0.4
	c8d5c44d-981c-46db-8480-487e8e74d5e3	Similar to eukaryotic translation elongation factor 1 epsilon-1-like	-0.4
	4628c52e-702e-4f17-86ab-14fbb2dc8a82	Similar to 60S ribosomal protein L38	-0.4
	3d033497-8e3d-402c-b06d-e589cf8e97ea	Similar to unc-89: Muscle M-line assembly protein unc-89	-0.4
	c6f833e7-b9cc-4d5b-b568-a1b873129104	Similar to CG14621: Solute carrier family 35 member E1 homolog	-0.4
	03f45cb9-181d-4b4d-afe1-f5dcc2393a7e	Similar to mai-2: ATPase inhibitor mai-2%2C mitochondrial	-0.4
	f1dc01fa-75b5-4386-ab58-f38377077a13	Similar to histone-lysine N-methyltransferase Suv4-20	-0.4
	5f3c002a-3e27-4dce-83c2-a34118859771	Similar to TNT: Troponin T	-0.4
	b580422d-4062-413c-a18f-e235d25bcad2	Protein of unknown function	-0.4
	43551bd0-21ae-4b5c-ba4d-4af80de3d40c	Protein of unknown function	-0.4
	c9d30e6e-3fbf-4a05-96d2-04bbdfaefa23	Similar to protein tincar	-0.4
	d8191234-92f7-4a1e-9ed5-051db159a61d	Similar to ppp1r11: Protein phosphatase 1 regulatory subunit 11	-0.4
	c0cb844c-ba73-49cf-bd78-54b961d3b28d	Similar to MDN1: Midasin	-0.4
	a7c090fc-32ab-4bef-b8be-694463188bd1	Similar to ASPH: Aspartyl/asparaginyl beta-hydroxylase%2C isoform X2	-0.4
	72c7e534-0772-48e6-8178-93c4c67213b2	Similar to C45G9.7: Uncharacterized protein C45G9.7	-0.4
	1e6321b6-ec1c-4aa7-abc8-c03a106eb3ed	Similar to RPL35: 60S ribosomal protein L35	-0.41
	e4dca557-a68e-4f73-9438-73f89b96e39c	Similar to RpS17: 40S ribosomal protein S17	-0.41
	c458f815-02ea-4b58-81ff-fd657ebb41b7	Similar to kz: Probable ATP-dependent RNA helicase kurz	-0.41
	12515749-4460-4068-afb4-85b41bf78318	Similar to C09D4.1: Uncharacterized MFS-type transporter C09D4.1	-0.41
	d6eb432f-91b3-41d9-b2c1-d7c27000d397	Similar to Ndufa4: Cytochrome c oxidase subunit NDUFA4	-0.41
	b88e29cf-96ae-4526-83f9-ce394219ff6f	Similar to SIRT5: NAD-dependent protein deacylase sirtuin-5%2C mitochondrial	-0.41
	94a2a052-7efd-4b3d-a4d7-2833c8e56487	Similar to Zmat2: Zinc finger matrin-type protein 2	-0.41
	04f73f7e-94c3-4f05-83f7-23097ef14503	Similar to melt: Protein melted	-0.41
	dc244522-d4b2-4a8c-bd95-c8945bdd3620	Similar to DZIP3: E3 ubiquitin-protein ligase DZIP3	-0.41
	7d337551-274e-45c3-8e45-804a08b66578	Similar to RpL34: 60S ribosomal protein L34	-0.41
	45f1c44f-c1f9-49f6-88b2-729c69f39eeb	Similar to NFYC: Nuclear transcription factor Y subunit gamma	-0.41
	2e3845c0-5d17-43f2-bc3e-21bcc89346cb	Similar to wupA: Troponin I	-0.41
	0b2c91a0-1e0b-4aee-8b62-ae37071799aa	Similar to gibberellin 20 oxidase 1	-0.41
	d6810380-9773-476b-9849-8ac10a0d62f5	Similar to DDX24: ATP-dependent RNA helicase DDX24	-0.41
	4a0235ca-aa9c-4d2d-a95f-d6a45f86ab0c	Protein of unknown function	-0.41
	728cd811-5d18-4e49-8782-00297d99e0dc	Similar to ncm: Pre-mRNA-splicing factor CWC22 homolog	-0.41
	e84aa58a-b5c3-403a-bb00-aa736192e0f0	Protein of unknown function	-0.41
	42a3f1e0-2565-4aff-a015-a35d0da83358	Similar to FNBP4: Formin-binding protein 4	-0.42
	17e14df8-1c18-4bed-ad50-5dc696dc6c91	Similar to RPS15: 40S ribosomal protein S15	-0.42
	38d6904d-5ee0-4cb0-a789-0299233961a8	Similar to Ldlrap1: Low density lipoprotein receptor adapter protein 1	-0.42
	12dafd49-8fac-4dbe-b6f3-fcea5fd5b72f	Similar to Ars2: Serrate RNA effector molecule homolog	-0.42
	382e69e9-1efb-42d4-8a45-b78e59b3764c	Similar to CG7949: MIP18 family protein CG7949	-0.42
	f83e739c-0117-4b9e-b1b0-b64b0ca18104	Similar to Gria2: Glutamate receptor 2	-0.42
	764f4acd-fbf3-42e8-8819-c8c34f14f517	Similar to hand2: Heart- and neural crest derivatives-expressed protein 2	-0.42
	fada6e63-75b2-4949-9d5a-1ba18d1e6d24	Protein of unknown function	-0.42
	8a800d5d-d71b-4bf9-8442-63aaa3da9433	Similar to cyclin-dependent kinase inhibitor 1B-like	-0.42
	fb2bed33-eb30-4f37-a594-c3abedc87269	Similar to pelp1: Proline-%2C glutamic acid- and leucine-rich protein 1	-0.42
	361a1448-0d7c-4fd0-bd17-60d65e73f48c	Similar to activator of basal transcription 1	-0.42
	eb13887f-f824-4e01-b1c3-b6ab4f57cf21	Similar to Mrpl38: 39S ribosomal protein L38%2C mitochondrial	-0.42
	e82e3e0a-18b0-42c6-8142-ba190fa1d19e	Similar to protein transport protein Sec16A	-0.42
	113e4cba-ab7f-42ef-b36e-8144245629e4	Similar to gem-associated protein 8-like	-0.42
	d3aaf0df-8556-4f24-b033-915c661afdae	Similar to fau: 40S ribosomal protein S30	-0.43
	17c5417b-210e-4c3f-b701-5473f514242a	Similar to LSM5: U6 snRNA-associated Sm-like protein LSm5	-0.43
	377800e1-5bb5-46a5-80e0-99e2533b5271	Similar to valS1: Probable valine--tRNA ligase%2C cytoplasmic	-0.43
	edd66e9e-b61b-4096-9774-8406db9e7254	Similar to TMEM181: Transmembrane protein 181	-0.43
	3525323a-5bb5-4716-80f0-479df4fc6034	Protein of unknown function	-0.43
	04a8bf33-51a9-4c91-8ad6-9cf23061b145	Protein of unknown function	-0.43
	7e2f7654-58df-4c6b-90e4-99549aa67c6b	Protein of unknown function	-0.43
	5074f85b-e5ab-401e-836b-2d03fc0a41ba	Similar to wos2: Protein wos2	-0.43
	93345b84-ddb9-43f7-9bbe-b052da0a840d	Similar to l(2)efl: Protein lethal(2)essential for life	-0.43
	07078722-081f-4301-b521-1561ff03186f	Similar to DDX52: Probable ATP-dependent RNA helicase DDX52	-0.43
	97f1c19b-ae43-466e-865c-99a1ef5f7aba	Similar to MPHOSPH10: U3 small nucleolar ribonucleoprotein protein MPP10	-0.43
	b7e2556c-abcf-4a92-9eb9-1b06600b17f0	Similar to Fam192a: Protein FAM192A	-0.43
	a8d5a284-0a2a-4714-8a95-85616824587d	Protein of unknown function	-0.43
	fedf3ba5-5af1-4051-a11b-0454d984102e	Protein of unknown function	-0.44
	0160064c-6da4-4b63-85d9-897f7a45643a	Similar to Ets96B: ETV5-related protein Ets96B	-0.44
	7f5956fe-ec0b-43bd-857e-26e9e27ab5e3	Similar to AAEL007634: Protein KRTCAP2 homolog	-0.44
	4c66de72-01b8-404a-bfbb-499a26254d58	Similar to nr2c2ap: Nuclear receptor 2C2-associated protein	-0.44
	9cddcf1a-8ea6-4bcb-848b-a9a66388fcf8	Similar to CG5645: Protein KRI1 homolog	-0.44
	ea9cf42b-ea01-49ff-93bf-737e5f8d23a3	Similar to cps-6: Endonuclease G%2C mitochondrial	-0.44
	96977afb-7087-4f4e-9f66-733d7eae9c1b	Similar to DNAJC21: DnaJ homolog subfamily C member 21	-0.44
	ee28196b-414b-4342-9c3c-f3cb50e36d6c	Protein of unknown function	-0.44
	2291c27c-f700-4c21-b423-331efca8db20	Similar to Mlc1: Myosin light chain alkali%2C isoform X1	-0.44
	7584181a-b460-43cd-98a9-11db2a8124ec	Similar to Rlip: RalA-binding protein 1	-0.44
	10004905-a845-4abe-a620-fab775ca603c	Similar to ICMT: Protein-S-isoprenylcysteine O-methyltransferase	-0.44
	cc1dd46b-240a-4bc5-8b6d-1214d4159a2c	Similar to Psma2: proteasome subunit alpha type-2	-0.44
	9457ff29-f1fd-4fd9-a853-57f5a2eb9f35	Similar to Surf6: Surfeit locus protein 6 homolog	-0.44
	47d7ce0c-dcbc-41e5-9b0c-dc29d8eeceb1	Similar to nucleolar complex protein 4 homolog	-0.44
	b18683d3-6a2a-427b-9d15-49e3223b6a6a	Similar to NOM1: Nucleolar MIF4G domain-containing protein 1	-0.44
	dda28525-7e90-40c8-a78c-de1610e43096	Protein of unknown function	-0.45
	41e84682-d136-4ae3-bb93-b9033c486aa2	Similar to Borcs6: BLOC-1-related complex subunit 6	-0.45
	46fa3f18-cd07-458e-a91f-31f76e6a6e64	Similar to RPL29: 60S ribosomal protein L29	-0.45
	d5ca7f25-58f6-4123-88e2-fee3743c525e	Similar to ATP5L: ATP synthase subunit g%2C mitochondrial	-0.45
	ef127cab-d7c6-4a44-ac61-63ad4d754688	Similar to Zcchc2: Zinc finger CCHC domain-containing protein 2	-0.45
	dc5a57c5-1916-4928-8418-a1603acd5bb9	Similar to CG6621: Tetratricopeptide repeat protein 14 homolog	-0.45
	0c8afc09-2ea7-4acf-84f2-70d22e0eeb8f	Similar to PRELID1: PRELI domain-containing protein 1%2C mitochondrial	-0.45
	7a4f5b53-f58f-4aa5-880f-b53ead460179	Protein of unknown function	-0.45
	42b72e4f-61cb-4e58-a06c-c391126db72d	Similar to GST2: Glutathione S-transferase 2	-0.45
	878e684f-2f5b-4bba-81a7-ad3f04848932	Protein of unknown function	-0.45
	90c33450-8965-4efb-92e0-81eee660b729	Similar to COASY: Bifunctional coenzyme A synthase	-0.45
	b6d44125-0de8-4e87-acf8-ef66ae408092	Protein of unknown function	-0.45
	c896855b-dad6-4d6d-bfb3-db7c5a393acd	Similar to rad54l2: Helicase ARIP4	-0.46
	a490d68e-bf56-4ac3-8d51-9515bea35bce	Similar to ANKLE1: Ankyrin repeat and LEM domain-containing protein 1	-0.46
	6cd6320d-c6f5-4666-bbf1-ccafffaf4bf8	Similar to Actin%2C muscle	-0.46
	05f2879b-81ec-4b38-b9ab-995eefbec2a5	Similar to Cry1: Cryptochrome-1	-0.46
	44edf363-bdc8-4beb-a3a1-7e97dbcb844b	Similar to Apyrase	-0.46
	d892640a-d387-4d5d-9ca1-3d5bca0da3e5	Similar to FAM120B: Constitutive coactivator of peroxisome proliferator-activated receptor gamma	-0.46
	f4ed83e2-1508-4a7d-9a06-9bd1b0aa0fba	Similar to CPM: Carboxypeptidase M	-0.46
	00a78431-f887-4ee6-9009-33555fb3362b	Similar to GF18399: WD repeat-containing protein 55 homolog	-0.46
	1ff6a27d-76b1-43c8-abd3-862dd09dc2ff	Similar to cactin: Cactin	-0.47
	lcl|NC_030055.1_cds_YP_009251205.1_3	N/A	-0.47
	95c86ffb-3e6e-4edd-857c-d7ea859842c3	Protein of unknown function	-0.47
	9291ae4a-63ba-47e8-a400-e7dc34d7e1ea	Protein of unknown function	-0.47
	1bea91de-b448-41c2-bd4d-99cf7f7d58c0	Similar to RAB11FIP1: Rab11 family-interacting protein 1	-0.47
	9cda247a-2f39-44c4-aca3-1c4faf4a453f	Similar to DUF1294 domain-containing protein	-0.47
	91afa7f1-6172-4256-a2cc-03316add6dcb	Similar to SEC62: Translocation protein SEC62	-0.47
	8c84c743-c288-4734-bdf6-4200cd8c2332	Similar to zinc finger protein 277-like	-0.47
	ff3cae9a-814d-40fe-ba5d-9a6ff2f6c361	Similar to Prdm4: PR domain zinc finger protein 4	-0.47
	d61cea91-f982-483a-a0bb-d15454f60c71	Similar to prkrip1: PRKR-interacting protein 1 homolog	-0.47
	11d6083d-f560-4fcf-bd27-6bcd52910b9d	Similar to DNAJC17: DnaJ homolog subfamily C member 17	-0.48
	21d88422-645c-4971-934e-8f323c3fd051	Similar to Pdss2: Decaprenyl-diphosphate synthase subunit 2	-0.48
	232fdd3b-be9f-4c16-b061-14c5f8fc36cf	Similar to FAM120A: Constitutive coactivator of PPAR-gamma-like protein 1	-0.48
	8cb1101e-9bcf-445e-bdb8-65b3d97c2bb0	Similar to mRpS25: Probable 28S ribosomal protein S25%2C mitochondrial	-0.48
	1f8094de-37c3-48ea-8851-379d6231326e	Similar to enosf1: Mitochondrial enolase superfamily member 1	-0.48
	6086c6b8-01aa-42ca-ad4e-755aa5888688	Similar to snk: Serine protease snake	-0.48
	f6a183c4-4b77-4ccb-8603-402d88c3f936	Similar to GIGYF1: PERQ amino acid-rich with GYF domain-containing protein 1	-0.48
	df143fb2-7466-44e8-bdff-156c495818cc	Protein of unknown function	-0.48
	6d8b4898-0125-430e-a667-986ec1ef15a5	Similar to Abcf1: ATP-binding cassette sub-family F member 1	-0.48
	455d8a35-f10e-4567-8051-26483cee894a	Similar to Venom serine carboxypeptidase	-0.48
	aaa8735b-ea87-451a-835a-482a461bba7f	Similar to NSUN5: Probable 28S rRNA (cytosine-C(5))-methyltransferase	-0.48
	d1669208-256c-4271-943c-a3fd0100ca3f	Protein of unknown function	-0.48
	62a70ea7-d97c-4360-acea-027f8dcce307	Similar to Cdc37: Hsp90 co-chaperone Cdc37	-0.49
	923de4fe-524a-445c-8817-b036162fd575	Similar to loquacious	-0.49
	9f3a109c-2db1-41b0-877c-958fec44d346	Similar to Smyd4: SET and MYND domain-containing protein 4	-0.49
	95bfdf9d-4459-4275-81da-7d52d66f593f	Protein of unknown function	-0.49
	d411aaf5-570b-478a-9de6-97ecaa9adad1	Uncharacterized protein	-0.49
	0c3b913e-1339-4a74-b425-b0b6e63c3c5c	Similar to VPS4A: Vacuolar protein sorting-associated protein 4A	-0.49
	49b98a8d-7cd5-4251-a1dd-abd94c27e3df	Similar to zinc finger protein OZF-like	-0.49
	1498faf5-0215-43ff-a289-16f8be6e6086	Similar to C807	-0.49
	f18884cb-2a5f-4ecb-8198-a33649b2663a	Similar to ast: Protein asteroid	-0.49
	4b5edcac-ac48-4878-bcc8-6e7979603505	Protein of unknown function	-0.49
	c5cfb866-47ab-4023-a997-a04d9a0ea2fd	Similar to protein MCM10 homolog	-0.49
	241454fe-5398-4ab3-b4ba-dd9a4fb365ae	Similar to Lyar: Cell growth-regulating nucleolar protein	-0.49
	4f289311-5a2f-4783-87e4-b89dc04b9830	Similar to Mlp84B: Muscle LIM protein Mlp84B%2C isoform X3	-0.49
	25e27ca9-55b2-4ef1-b9af-6e9bbe4e7560	N/A	-0.49
	ea4e2500-fe13-4aa3-9097-dc9d44467b20	Similar to Prpf40b: Pre-mRNA-processing factor 40 homolog B	-0.5
	685b995a-28f0-437c-83ab-990149c9133c	Protein of unknown function	-0.5
	cc2d1ff8-56f9-4a1b-ba8b-96ad6699c38c	Similar to TMEM214: Transmembrane protein 214	-0.5
	00d720fe-6589-490b-b469-385688e92bb6	Similar to Zmym3: Zinc finger MYM-type protein 3	-0.5
	de6e8ea0-96f9-41ff-bb9f-eae1ab07e82b	Similar to CG9132: NECAP-like protein CG9132	-0.5
	4ae05a8b-5022-4dc9-bb84-dc9966bec82b	Similar to DNTTIP2: Deoxynucleotidyltransferase terminal-interacting protein 2	-0.5
	9d506796-c54f-4663-b5da-c8693ae94e46	Protein of unknown function	-0.5
	e84bb834-9996-4746-b14a-a91895f37407	Similar to ZNF778: Zinc finger protein 778	-0.5
	06fdc31a-d7f8-4fdf-95a4-b40c33d6af5f	Protein of unknown function	-0.5
	781fd189-3bb4-4bf0-8677-daa32dd9e224	Similar to Rpt6: 26S protease regulatory subunit 8	-0.5
	3612f0ec-d474-4cab-80b0-6d779f98f15c	Similar to CIR1: Corepressor interacting with RBPJ 1	-0.51
	8b61a19d-23fa-42eb-8cfe-5cd5cc0f24cd	Similar to Zmynd11: Zinc finger MYND domain-containing protein 11	-0.51
	6b087b34-9cfd-43b8-a625-a23509834d34	Similar to grik2: Glutamate receptor ionotropic%2C kainate 2	-0.51
	44473e10-2073-4b72-acc6-290b1b369589	Similar to MFSD11: UNC93-like protein MFSD11	-0.51
	b2deee5e-1fb2-4cae-8d86-70117cfad8b1	Similar to Ssrp: FACT complex subunit Ssrp1	-0.52
	d0d8d240-52e0-49c2-b58d-2948da541702	Similar to Eloc: Elongin-C	-0.52
	07c60a05-a58a-4a35-b19e-7737bddfa9aa	Similar to Lsm3: U6 snRNA-associated Sm-like protein LSm3	-0.52
	7003dbc8-139c-4716-ae91-821c7697b4f5	Protein of unknown function	-0.52
	28e44729-f82e-4484-aed8-fdce5f325aaa	Similar to Uncharacterized protein C7orf50 homolog	-0.52
	4c4f9353-07d0-4a03-916c-ef9e62d604e3	Protein of unknown function	-0.52
	31aacb7c-e060-41e3-a58f-5cf1f51778b1	Protein of unknown function	-0.53
	4fa84279-f828-4201-a90d-71821ac5eb40	Similar to Sb: Serine proteinase stubble	-0.53
	0337b78b-287a-40a8-8db4-f0b8fe478d65	Similar to cAMP-dependent protein kinase catalytic subunit	-0.53
	0a094c52-a2d2-4b9c-9555-fd0ee5af4e6b	Similar to EAG_12746: Diuretic hormone class 2	-0.53
	52960cf6-b024-481b-af34-148fe2ff550b	Protein of unknown function	-0.53
	adac340e-2798-4604-8dd6-66777b351256	Similar to XNP: Transcriptional regulator ATRX homolog	-0.53
	95f7b393-656f-4000-be7b-5dd70cbcea45	Similar to transcription factor A%2C mitochondrial	-0.53
	34d23f1a-eb10-4c89-910e-2bd2ea031724	Similar to transcriptional regulator ATRX-like	-0.54
	31f58b6c-c6c6-4bb1-8113-b6f0fdf29e8d	Similar to MFSD6: Major facilitator superfamily domain-containing protein 6	-0.54
	039878bc-c126-43d7-843f-208e49e7533f	Similar to facilitated trehalose transporter Tret1-2 homolog	-0.54
	6066340c-b6e3-4c43-9b7e-b331129be1d9	BcOR8: Similar to odorant receptor	-0.54
	2e8fe0ba-d3fa-4f47-a6fc-8e24615b7056	Similar to RSBN1L: Round spermatid basic protein 1-like protein	-0.54
	0ba79ca8-fae5-4fe1-a56c-7eba0b2f306c	Similar to Zasp52: PDZ and LIM domain protein Zasp%2C isoform X1	-0.54
	2790b002-4bf0-4b55-a8d1-f3352c70d3e8	Similar to KANSL2: KAT8 regulatory NSL complex subunit 2	-0.54
	b2b5cd15-6e43-4524-87ca-70d8116010a8	Similar to CCP110: Centriolar coiled-coil protein of 110 kDa	-0.54
	350431f1-982a-4145-8a6a-f8bfc52c0ce1	Similar to U6 snRNA-associated Sm-like protein LSm7	-0.54
	408a9006-9d95-4f1d-bec8-506372fe8505	Similar to serac1: Protein SERAC1	-0.54
	3de61c86-82a2-4134-923a-e7fd749ae78c	Protein of unknown function	-0.54
	71e93b20-2bf3-4e6e-a071-0924a9c2fbce	Similar to inactivation-no-after-potential D protein%2C partial	-0.54
	a3461fa4-ba19-48a2-a6a1-9d94065c38b0	Similar to Pkcdelta: Putative protein kinase C delta type homolog	-0.54
	lcl|NC_030055.1_cds_YP_009251207.1_5	N/A	-0.55
	09a3780b-2263-44a6-9ae3-6e6fea615983	Similar to HCLS1: Hematopoietic lineage cell-specific protein	-0.55
	581ca12b-0a45-4b1a-8f2b-eb68d86c20ca	Similar to Rab11a: Ras-related protein Rab-11A	-0.55
	0883e602-15d2-4d5a-a936-74e6046ff97f	Similar to LCC4: Laccase-4	-0.55
	8750ca52-15d5-4ec7-a688-318d0203963f	Similar to Gpm6a: Neuronal membrane glycoprotein M6-a	-0.55
	7d7c2213-a6b2-439b-b816-2704041bd460	Protein of unknown function	-0.55
	3b49cf9d-cbb6-45a8-9f4b-ce57aca112d3	Similar to nol12: Nucleolar protein 12	-0.55
	22435c0f-e0cf-40bb-ad4e-3172e9bf4f82	Similar to gpkow: G patch domain and KOW motifs-containing protein	-0.55
	bc8a2f02-10e9-437e-9f6a-907d6f02c03e	Similar to MAP7 domain-containing protein 2	-0.55
	a4297b3d-154b-497b-bf12-1a47ebe75a6e	Similar to Homer2: Homer protein homolog 2	-0.55
	a9b8406b-a623-44ae-82fd-9470bd34ef1a	Similar to EME1: Crossover junction endonuclease EME1	-0.56
	5e97e386-ece6-4c3c-bbf9-ceaba2664529	Protein of unknown function	-0.56
	1c24e62c-23b3-4ae8-a5a1-93e4731fd091	Similar to fau: Protein anoxia up-regulated	-0.56
	8df49ea2-284c-4e7f-ae8e-b99e41565fd3	Similar to GKAP1: G kinase-anchoring protein 1	-0.56
	fcd8cb10-ebab-48fd-b065-2c1845b43f22	Similar to PKD2: Polycystin-2	-0.57
	db5d37b5-34b4-4fad-bb59-e60bf1743ad6	Similar to Fra10ac1: Protein FRA10AC1	-0.57
	de5159e3-01e9-4b8a-95c9-04e333fbfecc	Similar to serine protease inhibitor 3/4	-0.57
	fb7c9104-4fed-4560-b6f4-e47440bc694e	Similar to GST4: glutathione S-transferase 4	-0.57
	ed1d9185-10c0-4fb8-a0e4-785dab808bce	Similar to KLF7: Krueppel-like factor 7	-0.57
	3779f2d9-1c5f-4492-9f25-1a9da5fe2830	Protein of unknown function	-0.57
	13783ab9-dafa-4858-aee5-6e687074e61d	Similar to rno: PHD finger protein rhinoceros	-0.57
	lcl|NC_030055.1_cds_YP_009251209.1_7	N/A	-0.57
	6685dd6a-5b19-4b09-abe4-f1be3451e093	Similar to SIN3B: Paired amphipathic helix protein Sin3b	-0.57
	06463811-c7e2-4902-b194-b2d708d1e741	Similar to spindle assembly abnormal protein 6 homolog	-0.58
	eaa137ad-175e-4ba0-a873-494cae308638	Similar to Zinc finger protein Xfin	-0.58
	bea1f25d-5c52-4f65-b314-86265621695b	Similar to KAT6A: Histone acetyltransferase KAT6A	-0.58
	1df6d94f-5fdd-410f-97e6-0dc0827d975d	Similar to Plip: Phosphatidylglycerophosphatase and protein-tyrosine phosphatase 1	-0.58
	3c6b8d32-2093-46be-b9a1-27eb1c4b79df	Protein of unknown function	-0.58
	2aa4b675-43c3-4857-b5ba-45b2db8390d5	Similar to Pkc53E: Protein kinase C%2C brain isozyme	-0.58
	be148835-4ca5-436b-9f8e-3f507f9cf2a5	Protein of unknown function	-0.58
	b7b5743f-f252-4aac-a151-82de3eeb3f17	Similar to pickpocket protein 28%2C partial	-0.58
	b37515bf-9bbe-40c4-9604-0456dac46fc1	Similar to MDC1: Mediator of DNA damage checkpoint protein 1	-0.58
	2101caf5-1994-424c-8ca9-9440ac76fefd	Similar to CG1139: Proton-coupled amino acid transporter-like protein CG1139	-0.58
	a24b52ec-486a-47df-b6cc-e2200e4476e7	Similar to Gid4: Glucose-induced degradation protein 4 homolog	-0.58
	b96d3fae-3f8f-4c34-a728-8c9f740b433b	Similar to mpv17-like protein	-0.59
	142f1165-715c-4256-8fd5-76081b06d7db	Protein of unknown function	-0.59
	7d5ce684-1ff8-4680-86dd-7cedd5ffc1ab	Similar to Ctsw: Cathepsin W	-0.59
	bf0e60cd-befb-42b2-b2b4-3d77f7007f61	Protein of unknown function	-0.59
	497db253-714b-4cb4-8482-26db4d1860e1	BcCaspase2: Similar to CASP2	-0.59
	2f6a10df-99fa-4e8b-b239-32d171a51180	Similar to CTTNBP2: Cortactin-binding protein 2	-0.59
	2eec9640-6de9-4d55-9294-8784a5148990	Similar to ift122: Intraflagellar transport protein 122 homolog	-0.6
	90254b26-4493-4362-bf83-da99932b1fc7	Similar to neuropeptide receptor%2C partial	-0.6
	709eaba5-9443-4a36-aeea-d034dd6b2db0	Similar to CWC27: Peptidyl-prolyl cis-trans isomerase CWC27 homolog	-0.6
	4cb84ed6-90ef-43a6-8a50-4118251750a4	Similar to E3 ubiquitin-protein ligase RNF185-like%2C isoform X1Similar to E3 ubiquitin-protein ligase RNF185-like%2C isoform X1	-0.6
	b90f2c1b-de6f-472a-9f7a-818ee2878012	Similar to Rrp8: Ribosomal RNA-processing protein 8	-0.61
	42a09c65-7615-4e17-b916-8ec082a20b56	Protein of unknown function	-0.61
	4d5e02d4-5ca4-4f6c-b22b-701086387fe5	Protein of unknown function	-0.61
	3c8c2cc1-a4e8-4fe0-b32b-3814e27336d4	Similar to neuroguidin-like	-0.61
	7fe326f6-cc4c-49d9-8526-4fc75aab7b25	Similar to LENG1: Leukocyte receptor cluster member 1	-0.61
	5c0a322c-1389-45af-87e1-3151360771b2	Similar to Pepck: Phosphoenolpyruvate carboxykinase	-0.61
	c8266d7c-3438-4239-aa48-0b6089a67c26	Protein of unknown function	-0.61
	b3cb2304-924f-4653-8287-929c410d7359	Protein of unknown function	-0.61
	793bd452-11eb-42d1-96be-9f3e3e991d0b	Similar to TRMT2B: tRNA (uracil(54)-C(5))-methyltransferase homolog	-0.61
	3c3363c7-c882-4cef-8bc5-328db1e81a69	Protein of unknown function	-0.62
	e1e9e52c-64c3-4d83-bad7-f49fa8632459	Similar to pgap1: GPI inositol-deacylase	-0.62
	7c68e1c3-b6e3-43fc-acf5-e6a57f769dbc	Similar to to: Protein takeout	-0.62
	87dcd73f-9628-4c95-8f72-16eeabfc7be5	Similar to PIMT1: Protein-L-isoaspartate O-methyltransferase 1	-0.62
	a48059eb-0af4-4fdf-9beb-f35e6971c326	Protein of unknown function	-0.62
	52bc6dc3-0da2-4596-8519-298cbe561d01	Protein of unknown function	-0.62
	1656d8d2-5461-4800-8e53-9350e7cfd988	Similar to pre-mRNA-splicing factor CWC25 homolog	-0.62
	e2d7ce01-4bea-4e49-a514-5630410ac6ae	Protein of unknown function	-0.62
	ddfbf09b-e30a-4b7e-8613-49ef9850b979	Similar to eIF5: Eukaryotic translation initiation factor 5	-0.62
	5124bdc0-94a6-4566-a4b2-3a78bbad15a6	Similar to UGT2B18: UDP-glucuronosyltransferase 2B18%2C isoform X2	-0.63
	903e8cb5-e748-4c94-b873-5122644f87ae	Protein of unknown function	-0.63
	380d0d7d-bc0f-4c4c-a703-64a47955197d	Protein of unknown function	-0.63
	f385a730-c9da-41be-a6a6-1e5faddd9585	Similar to Pde6: cGMP-specific 3'%2C5'-cyclic phosphodiesterase	-0.63
	4cb9a817-a11f-4d24-927d-5517852aa325	Similar to Sirt6: NAD-dependent protein deacetylase Sirt6	-0.63
	727fd58e-a3be-4238-ac00-4bf654b85b59	Protein of unknown function	-0.63
	46d41fd7-594b-48f6-b316-85287e2a4623	Protein of unknown function	-0.64
	0af64642-c865-4de3-b555-3f12fb8eacfd	Similar to glutamic acid-rich protein-like	-0.64
	3346cc14-393d-42db-9d03-f3e526f68252	Similar to BRD7: Bromodomain-containing protein 7	-0.64
	55a98a33-a492-4a99-8392-3589d24ef81e	Similar to cat2: 4-hydroxybutyrate coenzyme A transferase	-0.64
	87a75a7b-4484-4a2e-b82a-6f42853c9c7c	Similar to svr: Carboxypeptidase D	-0.64
	76095063-7f45-48c3-8b0b-3a78aba06b60	Protein of unknown function	-0.64
	87b0fcf2-34a5-4024-9d24-6d773f237424	Protein of unknown function	-0.64
	f5c2e47b-4f67-4fb5-af89-1a9ee79b75ab	Protein of unknown function	-0.64
	c26d22ed-c5db-451f-a0f5-2fe0e15752f3	Similar to svr: Carboxypeptidase D	-0.64
	59c35dc5-0606-4235-9e2c-ca8fd7ac7338	Protein of unknown function	-0.64
	e26e4741-75cb-478e-8f31-effe3b2e9afb	Protein of unknown function	-0.65
	ec0d86b4-d181-4a56-94f2-852e40bf5723	Similar to rudhira: Breast carcinoma-amplified sequence 3 homolog%2C isoform X2	-0.65
	8a51e051-3fd9-4d45-8ca8-1479556bb870	Similar to SMC4: Structural maintenance of chromosomes protein 4	-0.65
	fa090aee-297a-4dc5-8395-786a095b564e	Protein of unknown function	-0.65
	7dcf202e-723a-4cf5-a5f1-04e346fba780	Protein of unknown function	-0.65
	92ad75ae-f0cc-4b98-988d-9669ef3c8074	Similar to RSF1: Remodeling and spacing factor 1	-0.65
	81e9543e-b166-4063-b7a4-47521866dd00	Similar to sls: Titin	-0.65
	92b9539c-63fc-434a-a1b9-7ad991882c0d	Protein of unknown function	-0.65
	b2dbe99c-4bc1-400d-a9ad-17349d9449fc	Similar to Kunitz-type serine protease inhibitor cvp2	-0.65
	bf6c7771-fd6a-4de8-8006-b41fc0a104fd	Protein of unknown function	-0.66
	734d3d65-f961-4811-a9c2-4605cf568900	Similar to unc-89: Muscle M-line assembly protein unc-89	-0.66
	4e14754a-09a2-4f5f-84e3-111e88d9feab	Similar to jag1b: Protein jagged-1b	-0.66
	f99ae56d-1e03-4cec-a482-2ceb861e1f23	Protein of unknown function	-0.66
	1ca92f25-cdf5-4b3e-95e1-39ca31386a84	Protein of unknown function	-0.66
	ba13bb73-924a-4abd-90a6-9a9b238e5404	Protein of unknown function	-0.66
	e0e43f61-773a-47f8-ba6d-03b8f158adc0	Similar to cnot1: CCR4-NOT transcription complex subunit 1	-0.67
	5e97c4ad-3bb3-49cb-95e3-80c37243def3	Similar to pan: Protein pangolin%2C isoforms A/H/I/S	-0.67
	9ee918e0-06e9-4c5d-850b-8784be02e44e	Similar to RNF31: E3 ubiquitin-protein ligase RNF31	-0.67
	62c2747e-c0bc-4619-90b8-49c25824ae5e	Similar toNF-kappa-B-activating protein-like	-0.67
	c5cbc2bb-16ab-4e13-9c38-96250c16aa22	Similar to dual specificity protein phosphatase 3	-0.68
	a4a07e0e-d88b-4b3c-b1c4-783cfb3f947a	Similar to GST5: Glutathione S-transferase 5	-0.68
	10a4cfef-2c85-4974-b613-df2129a4ed91	Similar to unc-22: Twitchin	-0.69
	4bdc8dee-13ca-4611-bdd0-92899f8298f9	Similar to jarid2b: Protein Jumonji	-0.69
	be9cbb8b-3603-47bf-956c-0ce7d3458812	Similar to l(2)gd1: Coiled-coil and C2 domain-containing protein 1-like%2C isoform X1	-0.69
	65304d3a-6edc-43d5-a9b3-e1f3677a733e	Protein of unknown function	-0.69
	d62ba4a4-8ec6-4dab-a007-8a632b56c8d4	Similar to BRAFLDRAFT_281537: Protein Hook homolog	-0.69
	6a0947ee-637f-4f22-8dfa-d09098574997	Hypothetical protein	-0.69
	cf314825-78a5-4013-b33c-3b657cbcef60	Similar to ribosomal RNA processing protein 36 homolog	-0.69
	47663424-ccce-487d-a6c7-2a140ae324f3	Similar to SEMA5A: Semaphorin-5A	-0.69
	63740c03-ab57-4fc1-a57c-de04eb24b90c	Similar to NSL: Nitric oxide synthase-like protein	-0.7
	5aab0128-5371-4dd0-850f-78402d20313c	Similar to Txndc12: Thioredoxin domain-containing protein 12	-0.7
	40398137-ae76-4bb3-a4ef-40a61e1cccff	Similar to STAG1: Cohesin subunit SA-1	-0.71
	662609b5-ed8e-4960-a2e3-04ec969ba16d	Similar to cyclin-T2	-0.71
	9360b69c-3966-43d6-8836-311a57f8c9b3	Similar to Zasp52: PDZ and LIM domain protein Zasp%2C isoform X2	-0.72
	143743e4-6ded-4e9e-9f5b-9d30894f2116	Protein of unknown function	-0.72
	46d2d0b8-adde-4497-8531-0fe7a456a61d	Similar to guanylate cyclase 32E	-0.73
	7aa165c4-543d-4e2e-b0f3-fb165f34a53e	Similar to Slc5a12: Sodium-coupled monocarboxylate transporter 2	-0.73
	76d9fc1e-b3c3-4a35-859c-2af2341a64b3	Similar to INPP5A: Type I inositol 1%2C4%2C5-trisphosphate 5-phosphatase	-0.73
	8cdf4282-6578-48fd-859f-f9ea4d4aaf85	Similar to pleckstrin homology domain-containing family J member 1-like	-0.73
	2a36352f-ae8e-4d6b-88aa-2e65400f4391	BcGR1: similar to gustatory receptor	-0.73
	fb2e89c1-eb63-454e-86a1-d50af2697689	Protein of unknown function	-0.73
	609648a4-5398-4686-afcc-a618728717c6	Similar to SYNE1: Nesprin-1	-0.74
	2e408b2d-1614-48de-8ddf-a1195c0e9f11	Protein of unknown function	-0.75
	7146024b-537a-4005-9f10-3876b0d49b0a	Protein of unknown function	-0.75
	d8a21fb3-afac-4a9e-8570-7cd700ed2a79	Similar to piggyBac transposable element-derived protein 3	-0.75
	b2731648-bd12-4df1-b979-37e66bfc1031	Protein of unknown function	-0.75
	159fabd9-958d-46b9-b25a-120d8ebc073b	Protein of unknown function	-0.76
	2ebe8e9e-3a84-4531-a2cb-87344e8785d8	Similar to heparan sulfate glucosamine 3-O-sulfotransferase%2C partial	-0.76
	311a8268-1a02-41b6-94fc-eaa916e084db	Protein of unknown function	-0.77
	85765f07-894b-4a91-94fb-f0b386ddb84a	Similar to His4: Histone H4	-0.77
	408632de-feb4-4475-8192-33a5b2c9e42a	Similar to Nucleoside diphosphate kinase	-0.78
	4a8d1076-d2f6-4c16-8524-bd3977e223be	Similar to spen: Protein split ends	-0.78
	d9c7ddf1-cd44-4dc4-ac7e-83dd8d50bf71	Similar to ttc39c: Tetratricopeptide repeat protein 39C	-0.78
	3585714e-4e14-4c6d-8623-abd04b222072	Protein of unknown function%2C isoform X1	-0.79
	ff46d10c-0e79-40bc-ac25-52db9d804679	Protein of unknown function	-0.79
	65081102-5ab7-4d8f-8abb-64ba2f5f25a2	muscle M-line assembly protein unc-89	-0.79
	d4f6549f-f977-4669-8c9f-bf4edd782d7d	Similar to RBMX2: RNA-binding motif protein%2C X-linked 2	-0.79
	bac1046d-28e3-435d-b70e-957f3f054710	Protein of unknown function	-0.8
	4e64be9d-c19d-41a6-a7d2-680e1582a528	Similar to Secisbp2l: Selenocysteine insertion sequence-binding protein 2-like	-0.8
	1d351ae2-039c-4597-a728-cf7bc0fa471c	Similar to Cacna1h: Voltage-dependent T-type calcium channel subunit alpha-1H	-0.8
	21837dd1-3d01-45c3-b069-74132285656e	Similar to fam32al: Protein FAM32A-like	-0.8
	8eb5ef26-977e-4646-b1a6-8ea3a3e478e2	Similar to svr: Carboxypeptidase D	-0.8
	1a5d5a25-eeaf-4349-a3a2-87b658f0f961	Similar to sls: Titin	-0.82
	d30b788f-4cc2-4051-a820-f2e313b63468	Protein of unknown function	-0.82
	e3d17fd0-9c25-4b61-9abe-f2e4cf2759cf	Similar to Male-specific lethal 1-like	-0.83
	779e2df5-3ecd-4533-8857-0d15d280f993	Protein of unknown function	-0.85
	8ae521be-934a-4ed9-b73e-dc3c05e9c939	Similar to svr: Carboxypeptidase D	-0.86
	90fc4875-34cf-46ca-95ac-60a2bb3e239e	Similar to Kcnh2: Potassium voltage-gated channel subfamily H member 2	-0.88
	3abbf54f-e322-4cd7-bf92-bc19f44eff43	Protein of unknown function%2C isoform X2	-0.88
	426bc83b-b4e4-4ef1-b82f-88d2a26f0cb6	Protein of unknown function	-0.89
	ad9e0868-5a85-4a6d-a4cf-72abbdc3d579	Similar to Prune2: Protein prune homolog 2	-0.91
	880044c1-1f22-4d8f-8aaf-5657ccec71fa	Similar to cpr-5: Cathepsin B-like cysteine proteinase 5	-0.92
	b1ee05ec-6b79-47a4-bfb9-f16e1bced044	Protein of unknown function	-0.93
	0c570cf8-df79-46d8-9a40-2a317e658c44	Similar to PINX1: PIN2/TERF1-interacting telomerase inhibitor 1	-0.93
	0f0d8739-bca8-4322-87bb-fdb1e713e813	nSimilar to ADCY8: Adenylate cyclase type 8	-0.94
	dbc761ad-6935-46a6-9bc9-3371e2548e84	Protein of unknown function	-0.94
	8f9f554d-f469-4af9-8dba-6a61321e0bec	Similar to CTSB: Cathepsin B	-0.96
	9f060468-3975-4936-8c4d-2523f20d7518	Similar to protein SREK1IP1-like	-0.99
	1255f0d8-68b5-4e3e-9570-e9a52dc34f9e	Similar to svr: Carboxypeptidase D	-1
	4993e7b2-be7e-49c2-9ddb-01871080ac8d	Protein of unknown function	-1.02
	4295d66b-07b0-465a-ad6d-dfdd1f1e7d60	Similar to NSUN5: Probable 28S rRNA (cytosine-C(5))-methyltransferase	-1.06
	e9aeac7b-377d-4d99-91fc-bdc984fa44fc	hypothetical protein	-1.1
	5709f6e7-cd11-4420-998b-6919d7a68049	Protein of unknown function	-1.13
	6a6eee08-8d93-4b12-8cca-e5bc6bf899e2	Similar to sls: Titin	-1.15
	c4939448-f4f7-4ed0-8e60-edc3bcd54e0f	Protein of unknown function	-1.17
	5473d431-27ed-4fee-aa0a-2ab3e10ea7fe	Similar to Cd63: CD63 antigen	-1.19
	312efa7b-f7c9-47f8-8f1d-bc752c189162	Protein of unknown function	-1.2
	0d6861db-0828-4774-9fa9-b873e6354755	Protein of unknown function	-1.24
	1994d758-3ab9-4c25-bb33-cb1409ca3fec	Protein of unknown function	-1.29
	35e9f9e6-61b9-4d63-b9f9-5c39b89ad19c	Protein of unknown function	-1.3
	3b92c539-dbb0-40ff-a611-b695b15ed837	Protein of unknown function	-1.31
	58f1912c-6e23-4749-91eb-556a82ce4fd8	Similar to etfrf1: Electron transfer flavoprotein regulatory factor 1	-1.42
	e88e28ab-91a3-4cfb-b248-8826ee8ca49b	Protein of unknown function	-1.42
	c9584498-9cc9-4723-8972-0c21db74d5e2	Protein of unknown function	-1.55
	5690b4bd-f8b2-40f1-a3b4-eb6fd4d152c9	Similar to osm-3: Osmotic avoidance abnormal protein 3	-1.59
	63b9500f-9203-48c7-92d2-c52b46786353	Protein of unknown function	-1.66
	b443c62e-c319-439d-8993-978303e9e238	Protein of unknown function	-2.1
	448240d6-fb7c-4885-8bca-542f5566f08b	Protein of unknown function	-2.6
	0c997b1b-75bc-4936-8625-c216fe40b7b1	Protein of unknown function	-3.06

## Sheet: Lso-free vs LsoB (5AAP)
	Table S11. DEGs regulated in the Lso-free vs LsoB comparison after a 5-day AAP.
	Target_ID	Annotation	Fold change (Lso-free vs LsoB)
	38bc1607-aefe-4775-aa34-4da9b8dad4a5	Protein of unknown function	4.42
	e43b174d-e6a8-4422-9cb2-d4e5a2b7f745	Similar to IFT46: Intraflagellar transport protein 46 homolog	3.72
	bbd1e79f-6ad9-40ec-b1d7-b21791779bda	Similar to Probable salivary secreted peptide	3.57
	2f79c8c8-bcfe-4576-a85c-a5b4d31a8cde	Protein of unknown function	3.22
	b96f77fb-ad30-41f8-a4e7-8bccce49a7a1	Similar to neuropeptide receptor	2.26
	36edf17a-70c9-46ba-9e40-6a0745ad4ed8	Similar to Mmp14: Matrix metalloproteinase-14%2C isoform X2	2.15
	ac630dae-7939-4f7b-8250-757c1b07b619	Protein of unknown function	2.05
	0f15c0a8-6db4-40f1-86bf-b748200a5073	Similar to SQRDL: Sulfide:quinone oxidoreductase%2C mitochondrial	1.9
	75fd8f54-b2ef-4e84-b708-8186f5aa400f	Similar to suppressor of cytokine signaling 2	1.77
	845d7eb6-9347-4655-bff7-1ffe68108d4b	Similar to Probable salivary secreted peptide%2C isofom X2	1.74
	a4d23632-0cf9-427d-aaf8-2ac60255b219	Similar to Ect4: Sterile alpha and TIR motif-containing protein 1%2C isoform X2	1.73
	6f773bda-6da3-4f0e-bf0e-d4c7467b4445	Protein of unknown function	1.73
	992f0976-79ed-4faa-a600-80e46092de03	Similar to SQRDL: Sulfide:quinone oxidoreductase%2C mitochondrial	1.72
	aadb4d16-7560-422e-82e2-8042668a1e90	Similar to Insc: Protein inscuteable homolog	1.67
	087bc264-3128-4fb0-a5a6-cbdea874b1cd	Similar to titin homolog	1.64
	13508650-32c5-4455-b0e8-a45bd7872015	Similar to Probable salivary secreted peptide%2C isofom X3	1.58
	f04dc7b7-4c36-450d-820a-ee34f726593e	Similar to Sqstm1: Sequestosome-1	1.58
	a7d6c3c9-f7ba-40b2-8204-02d2ce70cd5b	Similar to AnxB9: Annexin B9	1.56
	59a39c00-99be-4e3a-8b38-8ef08bfa4146	Protein of unknown function	1.54
	a185134c-8d98-478f-bbc8-a43ae1808981	Similar to ABCA3: ATP-binding cassette sub-family A member 3	1.47
	7f87006c-eeb2-4bf9-9c16-c0ccf399bb38	Similar to IL16: Pro-interleukin-16	1.46
	e8006513-0192-4a79-b5b7-a883771769e2	Protein of unknown function	1.44
	283c698c-23d7-4910-9fb4-f98b5e6c01a7	Similar to Ugt1a1: UDP-glucuronosyltransferase 1-1	1.33
	a8f46872-4dd2-4d3a-91e8-dbd50a8cd381	Similar to multiple inositol polyphosphate phosphatase 1	1.3
	7f37f367-d65f-4ed2-be8a-ea3ffc59766c	Similar to prickle-like protein 3	1.29
	392ac2b6-16ae-4569-be76-69f02eec5dcb	Similar to JUN: Transcription factor AP-1	1.29
	1adc5204-b06b-4a58-b1e6-2e08a577b071	Protein of unknown function	1.28
	57cbc576-a803-4f45-a02e-fa34b5012bf5	Similar to SEPT5: Septin-5	1.28
	d8d5a903-40a7-4d56-8a30-ebdedb06068e	Similar to Ect4: Sterile alpha and TIR motif-containing protein 1%2C isoform X1	1.25
	acd3a16c-1d75-4621-ad00-d69625662de1	Similar to Bphl: Valacyclovir hydrolase	1.19
	43183802-2a19-41e5-9895-8d9e45dcc9c9	Similar to leu-5: Leucine--tRNA ligase%2C mitochondrial%2C partial	1.18
	1f583d3f-bf39-4543-9d44-856155bdc5be	Similar to biglycan	1.18
	40fc4954-20e0-4bc0-865a-4feb14361558	Similar to Gmd: GDP-mannose 4%2C6 dehydratase	1.11
	67455ea7-a0d3-4085-91e2-ae9a0af43059	Similar to IYD: Iodotyrosine deiodinase 1	1.1
	2c9ccbd3-51ab-4c77-8efd-e415f83a7c05	Similar to Ankrd49: Ankyrin repeat domain-containing protein 49	1.09
	1ae62d86-632c-41f6-a589-a22a9f180f8f	Similar to LGALS4: Galectin-4	1.09
	41c35419-bd13-42d4-896d-82e6ff7e50da	Similar to Probable salivary secreted peptide%2C isofom X1	1.07
	8dfbbd7f-7d8e-408a-860d-d48d4eabdbfd	Similar to l(2)efl: Protein lethal(2)essential for life	1.06
	d0227979-5321-41f5-93a5-50108c996484	Similar to facilitated trehalose transporter Tret1	1.01
	14f7d196-1b64-40b4-9df6-8f0d0adaefbe	Similar to DHRS11: Dehydrogenase/reductase SDR family member 11	1
	833c5fe5-50cb-4da8-bac8-cf530e92aa9a	Similar to SEMA-2A: Semaphorin-2A	0.97
	c6ddc407-329b-41b1-b591-ab3bbfdfed38	Similar to CG8306: Putative fatty acyl-CoA reductase CG8306	0.95
	4fa89ff6-c368-464e-a8de-6c5e7407ab2e	Protein of unknown function	0.95
	a29ab6dc-bee2-404a-b17a-cd4c2617e70e	Similar to AnxB9: Annexin B9	0.94
	d6e0b7ef-fc68-40fc-a5c2-beaab9c3ec1f	Protein of unknown function	0.94
	79a1724b-5528-4465-acb2-8ae67880f509	Similar to MTTP: Microsomal triglyceride transfer protein%2C isoform X1	0.89
	59673fbe-f7ec-4eb5-9495-3f5c2ac4be27	Similar to charged multivesicular body protein 2b	0.87
	5d6b65db-ae35-464c-9b76-3d4a4ad491ed	Protein of unknown function	0.86
	66b383bd-4e50-482e-97de-f62c0c470abc	Similar to XPC: DNA repair protein complementing XP-C cells	0.83
	3aa6139c-26f2-4251-bf5d-c435b67e427f	Similar to InR: Insulin-like receptor	0.82
	1d29a807-0e01-43ac-b3ff-86acc409de66	Protein of unknown function	0.81
	41ad678e-6fcd-4e4e-97f3-5c516ac9c843	Similar to PNLIP: Pancreatic triacylglycerol lipase	0.81
	3883cf32-f88e-4d9b-9e2b-06c53abf0c9f	Similar to zip: Myosin heavy chain%2C non-muscle	0.81
	9e61b720-e976-4102-b5fe-385e914947fa	Similar to Ptp4a1: Protein tyrosine phosphatase type IVA 1	0.8
	483943c2-94d7-452c-8c8a-e019a10e166b	Similar to leucine-rich repeat-containing protein 9-like	0.8
	210490d6-e64f-4fca-b62c-00a3ee4a32f4	Similar to Sulf1: Extracellular sulfatase SULF-1 homolog%2C isoform X2	0.78
	75dbf375-a460-49bc-a8ca-e88a823a44dd	Protein of unknown function	0.78
	3cc39bdf-32d6-40ea-b080-18dd2b1716eb	Protein of unknown function	0.76
	be55ac44-823d-4b49-9378-8040c0c6a9ad	Similar to protein shisa-4%2C isoform X1	0.76
	9f86fac4-4e7b-4e77-8bb6-25ea043230fa	Similar to TRMT11: tRNA (guanine(10)-N2)-methyltransferase homolog	0.76
	5dda5aae-d55a-423f-b95b-dcdcce51cf96	Similar to ugt3: UDP-glucuronosyltransferase%2C isoform X2	0.75
	d9f7274d-853d-4b53-963e-8ae1e12b1bab	Similar to MIF4G domain-containing protein B	0.72
	9c8e2a56-2163-480f-a945-336c4e544e78	Similar to svr: Carboxypeptidase D	0.71
	e35f74e2-26ff-415e-8480-2e586623c9a1	Similar to Cg25C: Collagen alpha-1(IV) chain	0.68
	323b5106-2ae0-4e69-bdb4-7cc3c32e35f2	Similar to slou: Homeobox protein slou	0.68
	479cf749-34f4-4b3b-8398-ac745663ee7d	Protein of unknown function	0.67
	f6fad898-76e4-4265-963e-5b196ccdeb3a	Protein of unknown function	0.66
	29cc65eb-bdc5-41e8-acfa-6d8e7a04f026	Similar to ddx46: Probable ATP-dependent RNA helicase DDX46	0.65
	d91803e6-dd70-4ed0-bb2f-0a24900581b7	Similar to Mp20: Muscle-specific protein 20%2C isoform X1	0.64
	555cee43-6f75-4fff-847b-948f588d3c49	Similar to EHD1: EH domain-containing protein 1	0.64
	82ceb6df-0e1d-454f-a037-5bb198a86dfb	Similar to ANO5: Anoctamin-5	0.63
	b48f7636-475e-4cbc-bf10-608f17dd6f0b	Similar to PTK7: Inactive tyrosine-protein kinase 7	0.62
	8af14a75-9b7b-426a-947a-588530114287	Similar to Vat1l: Synaptic vesicle membrane protein VAT-1 homolog-like	0.61
	ccb1a203-befe-4d1d-a087-b698345b9ed7	Similar to UTP14A: U3 small nucleolar RNA-associated protein 14 homolog A	0.6
	f77183df-ecfa-48a8-b31a-627313fb5c83	Similar to lipopolysaccharide-induced tumor necrosis factor-alpha factor homolog	0.59
	fe4ef45e-d7fd-48e8-be01-450e66c5919e	Similar to Sep2: Septin-2	0.59
	b2829938-e6a5-46cc-9594-8be0dd08224c	Similar to ccar1: Cell division cycle and apoptosis regulator protein 1	0.59
	4702fac1-b91c-4e43-92e4-3bc0b56f5216	Similar to NOP58: Nucleolar protein 58	0.59
	21533ca1-1c18-4bb5-8905-2f3ef98ee516	Similar to VIL1: Villin-1	0.58
	6e044108-f390-4b39-bcf0-5a4cd2463a79	Similar to Cyp: Cytochrome P450	0.56
	c1671cc9-6d8c-4666-9a7d-307638ea4ee5	Protein of unknown function	0.55
	5614dcde-4b28-49ea-89dd-0ed7f434bb0a	Similar to Nop2: Probable 28S rRNA (cytosine-C(5))-methyltransferase	0.53
	f767e87f-871c-4be1-a73f-f151b8e3ec55	Similar to GK22227: Ribosome biogenesis protein BOP1 homolog	0.52
	542bd0b1-e9c1-4286-9be0-c60cb2171324	Similar to Ermp1: Endoplasmic reticulum metallopeptidase 1%2C partial	0.51
	c3e6c7ba-79f4-4c14-beed-e5bbf0596c05	Similar to CASKIN2: Caskin-2	-0.52
	4384ed0e-19ac-4043-95b0-087a513d6cb1	Similar to MICOS complex subunit MIC10	-0.54
	96456ea1-c742-4374-89a1-0e9aac574bcb	Similar to TBC1D5: TBC1 domain family member 5	-0.54
	56ae75f2-e5e9-41a9-9e69-545d379f757c	Similar to cyc: Protein cycle	-0.56
	14abe71e-16cd-4a31-a414-b778164e3f3d	Similar to ETNK2: Ethanolamine kinase 2	-0.56
	8536fd64-f7dd-467d-ba54-f734a6535516	Similar to SLC9B2: Mitochondrial sodium/hydrogen exchanger 9B2%2C partial	-0.56
	aea5100d-b874-473d-a870-8fb767c783d7	Similar to APOD: Apolipoprotein D	-0.58
	32452139-be27-4d49-bc58-729bec6a8b5b	Similar to Csnk2b: Casein kinase II subunit beta	-0.58
	a125250b-0ab5-4fe7-b4d6-87914412a0d6	Similar to kraken: Probable serine hydrolase	-0.6
	1b3340ce-35a6-4486-97bd-9b6e00410253	Similar to PGBD3: PiggyBac transposable element-derived protein 3	-0.61
	069938fd-e6c3-40ba-972a-63f197b2bda9	Similar to SLC30A2: Zinc transporter 2	-0.61
	72dc508e-8ca9-428b-a332-d3b51baea2f7	Similar to C23G10.2: RutC family protein C23G10.2	-0.62
	028048a3-7bd1-43c9-bbbe-59d6cd83aa46	Similar to SAT2: Diamine acetyltransferase 2	-0.62
	93cae000-76d5-48fb-a876-d045371c5d5c	Similar to CYP450: Cytochrome P450	-0.66
	c218fd58-2474-4ae2-b23f-7a22fa11fffe	Protein of unknown function	-0.67
	4f159bfd-cc0f-4026-aa42-976d43c2f2d6	Protein of unknown function	-0.68
	e7bb1a1b-afe5-4d16-910a-015576eb8cd5	Similar to SFXN1: Sideroflexin-1	-0.68
	f93a0505-8bbf-4272-90e4-812f679af6f4	Protein of unknown function	-0.7
	820c768c-553a-4e5c-8b1e-9645625e4013	Similar to DPYD: Dihydropyrimidine dehydrogenase	-0.7
	47d59749-8361-49d8-98dc-1ad0d1845196	Similar to Leucine-rich repeat-containing protein	-0.73
	d18ec2a2-5a34-4925-bda5-1bbcb53d4f69	Similar to wdn: Serendipity locus protein H-1	-0.75
	7c68e1c3-b6e3-43fc-acf5-e6a57f769dbc	Similar to to: Protein takeout	-0.75
	9271bdd6-fbe0-4f39-b702-af8f36b7534f	Similar to alpha%2Calpha-trehalose-phosphate synthase	-0.77
	b6816fb5-15aa-4b2d-b0e2-130c81e978ab	Protein of unknown function	-0.79
	878e684f-2f5b-4bba-81a7-ad3f04848932	Protein of unknown function	-0.81
	a11132df-7a71-4f3f-bb5c-7e6f0a54fc5b	Similar to Tret1: Facilitated trehalose transporter Tret1	-0.81
	0d3bceda-c300-48d0-be27-312b8d9071bc	Similar to gamma-glutamyl hydrolase-like	-0.83
	377800e1-5bb5-46a5-80e0-99e2533b5271	Similar to valS1: Probable valine--tRNA ligase%2C cytoplasmic	-0.85
	0bea0780-5960-407e-8fc5-2b019d6b956c	Similar to UPB1: Beta-ureidopropionase	-0.85
	0e1f8874-6062-4f9a-900f-638f418c09ca	Similar to pxt: Chorion peroxidase	-0.86
	d88d7529-e1fd-4f60-b509-67b99c79b4e0	Similar to L-asparaginase	-0.87
	31f58b6c-c6c6-4bb1-8113-b6f0fdf29e8d	Similar to MFSD6: Major facilitator superfamily domain-containing protein 6	-0.88
	c8c06403-051f-440f-a01c-2b8b10e4efe9	Similar to Pino: Protein pinocchio%2C isoform X3	-0.89
	dc254643-25e6-435c-bd3b-3ce4624ca6a9	Similar to guaD: Guanine deaminase	-0.92
	7e852298-4109-43fd-9f32-ae8aee4eccd8	Similar to nrf-6: Nose resistant to fluoxetine protein 6	-0.96
	9f96ab9c-a7a1-4741-9c3b-6f359b42e0f5	Similar to Dhrs11: Dehydrogenase/reductase SDR family member 11	-1.04
	2101caf5-1994-424c-8ca9-9440ac76fefd	Similar to CG1139: Proton-coupled amino acid transporter-like protein CG1139	-1.12
	0fba783d-25fc-4a17-a5f7-54eb5b9fdfb6	Similar to CG17119: Cystinosin homolog	-1.12
	a4a07e0e-d88b-4b3c-b1c4-783cfb3f947a	Similar to GST5: Glutathione S-transferase 5	-1.16
	fdc100c2-d99e-4d35-a6de-a04d02cc75a7	Similar to mutS protein homolog 4%2C partial	-1.16
	bc559317-edb8-4129-b2a7-e45dc2381400	Similar to SLC28A3: Solute carrier family 28 member 3	-1.18
	e9b79199-7c81-4c67-b51a-e31b9b8b9b53	Similar to bun: Protein bunched%2C class 1/class 3/D/E isoforms%2C isoform X1	-1.18
	44f2041b-adae-4dc4-8e97-f59a5616b532	Protein of unknown function	-1.41
	dc7ba33c-585c-44ea-aaf9-f6b160188cd4	Similar to UCP2: Mitochondrial uncoupling protein 2	-1.43
	ebff85b0-5de7-4976-9835-b895c4a4a101	Protein of unknown function	-1.44
	b6c631e5-cb7d-4418-b6c7-b9318086f369	Similar to ELOVL7: Elongation of very long chain fatty acids protein 7	-1.48
	b532a63e-ffed-4fcd-8388-8a4b197eff3d	Similar to Y L amino acid transporter 2	-1.49
	b477253e-7b79-4dbe-8310-e23af64dd6cd	Similar to Slc1a1: Excitatory amino acid transporter 3%2C isoform X2	-1.64
	13bf049d-0d35-450f-abe8-b8aa2ae04ed0	Similar to Ttpal: Alpha-tocopherol transfer protein-like	-1.7
	60cd5e7a-a51f-4e9e-a6f4-6bdd20a1e897	Similar to Slc7a6: Y L amino acid transporter 2%2C partial	-2.23

## Sheet: LsoA vs LsoB (5AAP)
	Table S12. DEGs regulated in the LsoA vs LsoB comparison after a 5-day AAP.
	Target_ID	Annotation	Fold change (LsoA vs LsoB)
	2b93cf6a-c555-439b-a801-9b0fde3bed3d	Similar to Mlp84B: Muscle LIM protein Mlp84B%2C isoform X1	4.52
	38bc1607-aefe-4775-aa34-4da9b8dad4a5	Protein of unknown function	4.08
	935e738b-6244-4439-a7d4-c0d5f638830d	Similar to Mmp14: Matrix metalloproteinase-14%2C isoform X1	3.55
	3ac7e6ff-a1bf-4d2e-9f1c-34c268763612	Protein of unknown function	2.94
	bbd1e79f-6ad9-40ec-b1d7-b21791779bda	Similar to Probable salivary secreted peptide	2.67
	2f79c8c8-bcfe-4576-a85c-a5b4d31a8cde	Protein of unknown function	2.23
	ef41ff11-bbb7-4e8d-adcb-806769671d4c	Protein of unknown function	2.19
	2d65d2a2-80c0-4c44-a0d2-bf66f30f6516	Similar to Protein-L-isoaspartate(D-aspartate) O-methyltransferase	2.05
	087bc264-3128-4fb0-a5a6-cbdea874b1cd	Similar to titin homolog	2
	4a9d4259-9a6f-43d9-82f9-a2980cdbf877	Similar to CYP4C1: Cytochrome P450 4C1	1.85
	13508650-32c5-4455-b0e8-a45bd7872015	Similar to Probable salivary secreted peptide%2C isofom X3	1.78
	6f773bda-6da3-4f0e-bf0e-d4c7467b4445	Protein of unknown function	1.76
	a7d6c3c9-f7ba-40b2-8204-02d2ce70cd5b	Similar to AnxB9: Annexin B9	1.71
	845d7eb6-9347-4655-bff7-1ffe68108d4b	Similar to Probable salivary secreted peptide%2C isofom X2	1.68
	d8d5a903-40a7-4d56-8a30-ebdedb06068e	Similar to Ect4: Sterile alpha and TIR motif-containing protein 1%2C isoform X1	1.67
	0f15c0a8-6db4-40f1-86bf-b748200a5073	Similar to SQRDL: Sulfide:quinone oxidoreductase%2C mitochondrial	1.65
	992f0976-79ed-4faa-a600-80e46092de03	Similar to SQRDL: Sulfide:quinone oxidoreductase%2C mitochondrial	1.59
	593717d0-2a95-430a-8248-876e53ffa93a	Protein of unknown function	1.59
	4a8d1886-86db-4580-b98d-970c89a7203f	Similar to Cspg4: Chondroitin sulfate proteoglycan 4	1.58
	dcb0f1ef-d494-45aa-be05-99a998da561d	Protein of unknown function	1.57
	57cbc576-a803-4f45-a02e-fa34b5012bf5	Similar to SEPT5: Septin-5	1.54
	f04dc7b7-4c36-450d-820a-ee34f726593e	Similar to Sqstm1: Sequestosome-1	1.52
	0b27ce8b-8917-42a0-ba5c-1be48041725c	Similar to proline-rich extensin-like protein EPR1	1.46
	59a39c00-99be-4e3a-8b38-8ef08bfa4146	Protein of unknown function	1.44
	67455ea7-a0d3-4085-91e2-ae9a0af43059	Similar to IYD: Iodotyrosine deiodinase 1	1.43
	7f87006c-eeb2-4bf9-9c16-c0ccf399bb38	Similar to IL16: Pro-interleukin-16	1.38
	1adc5204-b06b-4a58-b1e6-2e08a577b071	Protein of unknown function	1.38
	43183802-2a19-41e5-9895-8d9e45dcc9c9	Similar to leu-5: Leucine--tRNA ligase%2C mitochondrial%2C partial	1.37
	b0165d27-d7b2-498f-9afa-d4dd5e5540c4	Protein of unknown function	1.35
	04a8bf33-51a9-4c91-8ad6-9cf23061b145	Protein of unknown function	1.33
	6a6eee08-8d93-4b12-8cca-e5bc6bf899e2	Similar to sls: Titin	1.32
	752db4be-f8ea-49dc-8074-7347b5083b34	Protein of unknown function	1.31
	1994d758-3ab9-4c25-bb33-cb1409ca3fec	Protein of unknown function	1.3
	e8006513-0192-4a79-b5b7-a883771769e2	Protein of unknown function	1.3
	1df6d94f-5fdd-410f-97e6-0dc0827d975d	Similar to Plip: Phosphatidylglycerophosphatase and protein-tyrosine phosphatase 1	1.29
	4295d66b-07b0-465a-ad6d-dfdd1f1e7d60	Similar to NSUN5: Probable 28S rRNA (cytosine-C(5))-methyltransferase	1.27
	1f9f6727-a2d2-4d32-96e0-fbf97c1a5133	Similar to CRYL1: Lambda-crystallin homolog	1.26
	609648a4-5398-4686-afcc-a618728717c6	Similar to SYNE1: Nesprin-1	1.24
	acd3a16c-1d75-4621-ad00-d69625662de1	Similar to Bphl: Valacyclovir hydrolase	1.2
	b1ce0a1a-a732-4136-8940-3ba64eb2e04f	Similar to FTSJ3: pre-rRNA processing protein FTSJ3	1.18
	75ddb883-57f1-4ab1-9d8b-46374ed4fdfd	Similar to SVOP: Synaptic vesicle 2-related protein	1.16
	42d3e9a3-d155-446f-b984-c4de06bdce48	Similar to AnxB9: Annexin B9	1.15
	75fd8f54-b2ef-4e84-b708-8186f5aa400f	Similar to suppressor of cytokine signaling 2	1.15
	7457a1c3-8443-4099-b412-932ca77bdc59	Similar to putative cysteine proteinase%2C isoform X2	1.15
	1ae62d86-632c-41f6-a589-a22a9f180f8f	Similar to LGALS4: Galectin-4	1.15
	a29ab6dc-bee2-404a-b17a-cd4c2617e70e	Similar to AnxB9: Annexin B9	1.14
	4033f0c8-7022-4240-a4ee-5c9b701ca0a1	Similar to LRRFIP2: Leucine-rich repeat flightless-interacting protein 2	1.14
	c4d28f0b-a796-4705-9e15-5aad981f497c	Protein of unknown function	1.13
	91a43f25-5c32-4305-915f-56b763179531	Similar to Ggt1: Gamma-glutamyltranspeptidase 1	1.11
	a4d23632-0cf9-427d-aaf8-2ac60255b219	Similar to Ect4: Sterile alpha and TIR motif-containing protein 1%2C isoform X2	1.1
	8bdcaab0-b355-40c1-9c4d-b0856ab90339	Similar to alphaTub84B: Tubulin alpha-1 chain	1.1
	2c9ccbd3-51ab-4c77-8efd-e415f83a7c05	Similar to Ankrd49: Ankyrin repeat domain-containing protein 49	1.09
	59fce536-7212-40c8-bbaa-6324f765382a	Similar to mlec: Malectin	1.08
	c9235f9e-2c6a-4616-a89b-d4d9a5b12212	Protein of unknown function	1.07
	1eb4bb36-7af6-439f-a546-23d759de6522	Similar to moody: G-protein coupled receptor moody	1.07
	ad9e0868-5a85-4a6d-a4cf-72abbdc3d579	Similar to Prune2: Protein prune homolog 2	1.06
	4f289311-5a2f-4783-87e4-b89dc04b9830	Similar to Mlp84B: Muscle LIM protein Mlp84B%2C isoform X3	1.02
	41c35419-bd13-42d4-896d-82e6ff7e50da	Similar to Probable salivary secreted peptide%2C isofom X1	1.01
	29527f0d-ee59-48a8-b5da-788071b3ae06	Similar to Prdm9: Histone-lysine N-methyltransferase PRDM9	1.01
	29cc65eb-bdc5-41e8-acfa-6d8e7a04f026	Similar to ddx46: Probable ATP-dependent RNA helicase DDX46	1.01
	d5b7696c-afc8-4b17-be43-5a82f537c358	Similar to nucleolar protein 14 homolog	1.01
	42b72e4f-61cb-4e58-a06c-c391126db72d	Similar to GST2: Glutathione S-transferase 2	1.01
	7f37f367-d65f-4ed2-be8a-ea3ffc59766c	Similar to prickle-like protein 3	1
	b48f20a3-5a54-483c-a92c-85f06b0349d4	Protein of unknown function	1
	277e323d-42dd-40d4-88bd-e886fe3745a5	Protein of unknown function	0.99
	be55ac44-823d-4b49-9378-8040c0c6a9ad	Similar to protein shisa-4%2C isoform X1	0.99
	3aa6139c-26f2-4251-bf5d-c435b67e427f	Similar to InR: Insulin-like receptor	0.99
	392ac2b6-16ae-4569-be76-69f02eec5dcb	Similar to JUN: Transcription factor AP-1	0.99
	7ee7f8fa-d976-44c4-8afb-66bc68e0c6b3	Similar to ALPL: Alkaline phosphatase%2C tissue-nonspecific isozyme	0.98
	8750ca52-15d5-4ec7-a688-318d0203963f	Similar to Gpm6a: Neuronal membrane glycoprotein M6-a	0.97
	b0dfb491-1377-4dbb-a302-148fb649da49	Similar to cuticle protein 7-like	0.97
	d9f7274d-853d-4b53-963e-8ae1e12b1bab	Similar to MIF4G domain-containing protein B	0.97
	142f1165-715c-4256-8fd5-76081b06d7db	Protein of unknown function	0.97
	8e7bfb0c-39bb-498b-9743-cfeaca5e27e7	Similar to Cspg4: Chondroitin sulfate proteoglycan 4	0.95
	152c3607-95f2-462b-85a1-3421322f7a04	Similar to Hemocytin	0.94
	9c8e2a56-2163-480f-a945-336c4e544e78	Similar to svr: Carboxypeptidase D	0.94
	06f3697b-0260-4fa4-850b-e4367487117d	Similar to Plc21C: 1-phosphatidylinositol 4%2C5-bisphosphate phosphodiesterase classes I and II	0.93
	59673fbe-f7ec-4eb5-9495-3f5c2ac4be27	Similar to charged multivesicular body protein 2b	0.93
	b90f2c1b-de6f-472a-9f7a-818ee2878012	Similar to Rrp8: Ribosomal RNA-processing protein 8	0.93
	4702fac1-b91c-4e43-92e4-3bc0b56f5216	Similar to NOP58: Nucleolar protein 58	0.93
	d1669208-256c-4271-943c-a3fd0100ca3f	Protein of unknown function	0.91
	613366f0-08f0-4784-b4a9-4776c8722ea6	Protein of unknown function	0.91
	483943c2-94d7-452c-8c8a-e019a10e166b	Similar to leucine-rich repeat-containing protein 9-like	0.9
	6a3a6c3a-1f32-488c-a520-edc95ba48e9c	Similar to Plc21C: 1-phosphatidylinositol 4%2C5-bisphosphate phosphodiesterase classes I and II	0.89
	e69fcb16-c545-4351-afed-94fb16b22956	Similar to Hsc70-2: Heat shock 70 kDa protein cognate 2	0.89
	e9aeac7b-377d-4d99-91fc-bdc984fa44fc	hypothetical protein	0.87
	52bc6dc3-0da2-4596-8519-298cbe561d01	Protein of unknown function	0.87
	09a3780b-2263-44a6-9ae3-6e6fea615983	Similar to HCLS1: Hematopoietic lineage cell-specific protein	0.87
	555cee43-6f75-4fff-847b-948f588d3c49	Similar to EHD1: EH domain-containing protein 1	0.87
	893f6667-ff2e-458d-af88-dc76d09f6b8b	Similar to Atad5: ATPase family AAA domain-containing protein 5	0.86
	4aa9ff10-49e3-43e1-a08c-5f41e57a59df	Similar to Son: Protein SON	0.86
	a8f46872-4dd2-4d3a-91e8-dbd50a8cd381	Similar to multiple inositol polyphosphate phosphatase 1	0.86
	0c3b913e-1339-4a74-b425-b0b6e63c3c5c	Similar to VPS4A: Vacuolar protein sorting-associated protein 4A	0.85
	8dea2ca4-a4ad-48d0-b775-11fc5b6f9ec4	Similar to UGT2B13: UDP-glucuronosyltransferase 2B13	0.84
	ff46d10c-0e79-40bc-ac25-52db9d804679	Protein of unknown function	0.84
	ccb1a203-befe-4d1d-a087-b698345b9ed7	Similar to UTP14A: U3 small nucleolar RNA-associated protein 14 homolog A	0.83
	7e2f7654-58df-4c6b-90e4-99549aa67c6b	Protein of unknown function	0.83
	ceddab0c-c798-47cd-920e-7b2ae0a3ff4b	Similar to mid1-interacting protein 1A	0.83
	c0cb844c-ba73-49cf-bd78-54b961d3b28d	Similar to MDN1: Midasin	0.81
	0e9e8a09-1e9b-4d5e-8ec2-b08e2cd15f84	Similar to SPARC-related modular calcium-binding protein 2	0.8
	34d23f1a-eb10-4c89-910e-2bd2ea031724	Similar to transcriptional regulator ATRX-like	0.79
	c36cf97e-f21b-47e1-a2fe-85626278ef65	Similar to SRRM2: Serine/arginine repetitive matrix protein 2	0.79
	3c8c2cc1-a4e8-4fe0-b32b-3814e27336d4	Similar to neuroguidin-like	0.78
	a979ec89-79f7-4fe6-b454-15d4e2fe53d8	Similar to Gld: Glucose dehydrogenase [FAD%2C quinone]	0.78
	143743e4-6ded-4e9e-9f5b-9d30894f2116	Protein of unknown function	0.78
	1d29a807-0e01-43ac-b3ff-86acc409de66	Protein of unknown function	0.77
	f7e41369-c79d-45f5-b92b-9792654e770e	Similar to NOP56: Nucleolar protein 56	0.76
	66b383bd-4e50-482e-97de-f62c0c470abc	Similar to XPC: DNA repair protein complementing XP-C cells	0.76
	9d4af376-2c08-4835-9d24-94e30080da9b	Protein of unknown function	0.76
	d6e0b7ef-fc68-40fc-a5c2-beaab9c3ec1f	Protein of unknown function	0.75
	ea4e2500-fe13-4aa3-9097-dc9d44467b20	Similar to Prpf40b: Pre-mRNA-processing factor 40 homolog B	0.75
	b2b5cd15-6e43-4524-87ca-70d8116010a8	Similar to CCP110: Centriolar coiled-coil protein of 110 kDa	0.75
	9cddcf1a-8ea6-4bcb-848b-a9a66388fcf8	Similar to CG5645: Protein KRI1 homolog	0.74
	a90b750e-b486-4529-aefa-916d6c02c804	Similar to ARPC3: Actin-related protein 2/3 complex subunit 3	0.74
	5d514769-8564-4274-baf6-86ed596bba56	Similar to ccar1: Cell division cycle and apoptosis regulator protein 1	0.74
	9b1feb2b-491f-45d2-9512-6a9d590fe191	Similar to nsrp1: Nuclear speckle splicing regulatory protein 1	0.74
	1f583d3f-bf39-4543-9d44-856155bdc5be	Similar to biglycan	0.74
	5614dcde-4b28-49ea-89dd-0ed7f434bb0a	Similar to Nop2: Probable 28S rRNA (cytosine-C(5))-methyltransferase	0.73
	97cc76ec-1633-4e86-a5e7-2ae767a97daa	Similar to mapk1: Mitogen-activated protein kinase 1	0.73
	3585714e-4e14-4c6d-8623-abd04b222072	Protein of unknown function%2C isoform X1	0.73
	3c3363c7-c882-4cef-8bc5-328db1e81a69	Protein of unknown function	0.73
	a50dd654-1663-41c5-bd8c-a54b1c21d2c2	Similar to alpha-Cat: Catenin alpha	0.72
	f6fad898-76e4-4265-963e-5b196ccdeb3a	Protein of unknown function	0.72
	d6810380-9773-476b-9849-8ac10a0d62f5	Similar to DDX24: ATP-dependent RNA helicase DDX24	0.72
	92b9539c-63fc-434a-a1b9-7ad991882c0d	Protein of unknown function	0.71
	42a09c65-7615-4e17-b916-8ec082a20b56	Protein of unknown function	0.71
	fb2bed33-eb30-4f37-a594-c3abedc87269	Similar to pelp1: Proline-%2C glutamic acid- and leucine-rich protein 1	0.7
	9457ff29-f1fd-4fd9-a853-57f5a2eb9f35	Similar to Surf6: Surfeit locus protein 6 homolog	0.7
	c495119a-cf10-4e45-a51d-c7beb89c8252	Similar to Swip-1: EF-hand domain-containing protein D2 homolog	0.7
	0ad9a118-5b38-4d0d-8ea4-95d34a47bffd	Similar to Nop60B: H/ACA ribonucleoprotein complex subunit 4	0.7
	a4297b3d-154b-497b-bf12-1a47ebe75a6e	Similar to Homer2: Homer protein homolog 2	0.7
	c1918753-5d6e-42a8-b054-6bb1c5ca2d46	Similar to CG1234: Nucleolar complex protein 3 homolog	0.69
	7584181a-b460-43cd-98a9-11db2a8124ec	Similar to Rlip: RalA-binding protein 1	0.69
	b3cb2304-924f-4653-8287-929c410d7359	Protein of unknown function	0.69
	95f7b393-656f-4000-be7b-5dd70cbcea45	Similar to transcription factor A%2C mitochondrial	0.68
	00615787-6e67-40ed-90a5-0e3af6c6b1ae	Similar to rbck1: RanBP-type and C3HC4-type zinc finger-containing protein 1	0.68
	77554780-f49f-44f6-8348-e324f6db244e	Protein of unknown function%2C isoform X1	0.68
	005f80dd-c17c-4317-91d7-12f736c79c49	Similar to Rbm28: RNA-binding protein 28	0.68
	581ca12b-0a45-4b1a-8f2b-eb68d86c20ca	Similar to Rab11a: Ras-related protein Rab-11A	0.68
	5570f4ee-7b38-4eda-a5d6-3cf1d5fcce9c	Similar to Sars: Serine--tRNA ligase%2C cytoplasmic	0.67
	e2d7ce01-4bea-4e49-a514-5630410ac6ae	Protein of unknown function	0.67
	feb0eb8a-a730-4a03-8545-107fa572cca1	Similar to PRPF4B: Serine/threonine-protein kinase PRP4 homolog	0.66
	479cf749-34f4-4b3b-8398-ac745663ee7d	Protein of unknown function	0.66
	e195c255-b7f1-4cd4-9cf1-9469a8aea471	Similar to SKIV2L: Helicase SKI2W	0.66
	8f7451c6-dac4-4b97-856f-5bc24a87e6a1	Similar to Tgs1: Trimethylguanosine synthase	0.66
	5ebce1fa-5ae0-473b-82a3-f4fb407e089e	Similar to YTHDC1: YTH domain-containing protein 1	0.66
	fabe2fcd-978a-44e0-ba49-cc8b14e705d7	Similar to CG17486: Asparagine synthetase domain-containing protein CG17486	0.65
	14f7d196-1b64-40b4-9df6-8f0d0adaefbe	Similar to DHRS11: Dehydrogenase/reductase SDR family member 11	0.65
	2eec9640-6de9-4d55-9294-8784a5148990	Similar to ift122: Intraflagellar transport protein 122 homolog	0.65
	b2829938-e6a5-46cc-9594-8be0dd08224c	Similar to ccar1: Cell division cycle and apoptosis regulator protein 1	0.64
	f64a8192-ad9f-4ed8-a122-590714c3a477	Protein of unknown function	0.64
	d2d76d9b-f9e9-45ac-9841-3613653dacf6	Similar to serine/arginine repetitive matrix protein	0.64
	1498faf5-0215-43ff-a289-16f8be6e6086	Similar to PHD and RING finger domain-containing protein 1	0.64
	7ca00219-70ed-4b60-be2d-abdeb81c84cf	Similar to GTF2H4: General transcription factor IIH subunit 4	0.64
	b6bad4c6-6f2e-472d-9d6f-758161ecc0e0	Protein of unknown function	0.64
	d91803e6-dd70-4ed0-bb2f-0a24900581b7	Similar to Mp20: Muscle-specific protein 20%2C isoform X1	0.63
	c9b5c323-eb18-45eb-8cde-6a91f7fbd778	Similar to GPHN: Gephyrin	0.63
	51e8e1d3-db4b-4133-9e6e-777d493418b2	Similar to PDCD11: Protein RRP5 homolog	0.63
	5e0de556-95c9-41e5-a4e5-ce3b751b752c	Similar to Arp3: Actin-related protein 3	0.63
	5dda5aae-d55a-423f-b95b-dcdcce51cf96	Similar to ugt3: UDP-glucuronosyltransferase%2C isoform X2	0.63
	f394277b-3bcf-4970-9310-1a4dae42e903	Similar to CHMP1B: Charged multivesicular body protein 1b	0.62
	4c4f9353-07d0-4a03-916c-ef9e62d604e3	Protein of unknown function	0.62
	5b4337bf-ef20-444e-baf8-52341e5565e8	Similar to DDX31: Probable ATP-dependent RNA helicase DDX31	0.62
	10004905-a845-4abe-a620-fab775ca603c	Similar to ICMT: Protein-S-isoprenylcysteine O-methyltransferase	0.62
	9ad64d4b-a3ac-494e-a91d-8467d18367bf	Similar to Angio-associated migratory cell protein	0.62
	9b15913b-ed06-4a9a-b823-cfad734c05e4	Protein of unknown function	0.61
	40018621-9b81-4ffe-9c50-38f88aa45324	Similar to PLEKHG1: Pleckstrin homology domain-containing family G member 1	0.61
	a810144c-ec19-45ba-8af5-231be859053f	Similar to Prrc2b: Protein PRRC2B	0.61
	d23e561d-288a-48de-96d6-b13c814a52a5	Similar to ublcp1: Ubiquitin-like domain-containing CTD phosphatase 1	0.61
	b41abb03-e8b7-4547-9b57-d1256d898090	Similar to FA2H: Fatty acid 2-hydroxylase	0.61
	c991e593-ad46-4f8c-94e8-bf0aa4ce86ba	Similar to diexf: Digestive organ expansion factor homolog	0.61
	e1639e78-ac90-43ac-8d74-242ca87fb3ea	Similar to RRP12: RRP12-like protein	0.61
	b2400913-fc53-40d4-bfe5-c71519c571c1	Similar to fignl1: Fidgetin-like protein 1	0.6
	f6a183c4-4b77-4ccb-8603-402d88c3f936	Similar to GIGYF1: PERQ amino acid-rich with GYF domain-containing protein 1	0.6
	496770ae-ba92-4ed6-a33f-4f7f35c6bb63	Similar to PDCD11: Protein RRP5 homolog	0.59
	a6584daf-d83a-4236-806d-61e64e85ec36	Similar to parn: Poly(A)-specific ribonuclease PARN	0.59
	2f574d70-05e6-459e-b1a1-db2ea839f3aa	Protein of unknown function	0.59
	c2a7c1de-a55b-463d-a9e3-04e1803f346a	TypemRNA Description	0.59
	b18683d3-6a2a-427b-9d15-49e3223b6a6a	Similar to NOM1: Nucleolar MIF4G domain-containing protein 1	0.59
	2be38aef-612a-40fe-a731-c6de545fa43a	Similar to KLHDC4: Kelch domain-containing protein 4	0.58
	e35f74e2-26ff-415e-8480-2e586623c9a1	Similar to Cg25C: Collagen alpha-1(IV) chain	0.58
	21533ca1-1c18-4bb5-8905-2f3ef98ee516	Similar to VIL1: Villin-1	0.58
	c433374d-9ec6-4df4-bd3c-dc86330c6c3b	Similar to nifk: MKI67 FHA domain-interacting nucleolar phosphoprotein-like	0.57
	adbcb9d1-fa51-4e85-b89a-78c68a03fa86	Similar to Ptp4a1: Protein tyrosine phosphatase type IVA 1	0.56
	700c5b76-6eba-4e03-b678-ae55a6cad7cc	Similar to dynein regulatory complex subunit 3	0.56
	07078722-081f-4301-b521-1561ff03186f	Similar to DDX52: Probable ATP-dependent RNA helicase DDX52	0.56
	b11d1b83-1125-4b43-bdf3-83f6f2cdbd46	Similar to la protein homolog	0.55
	571307ea-6756-4675-a664-1fc8ba7996be	Similar to Vps60: Charged multivesicular body protein 5	0.55
	40f40f53-f8d4-4e0f-8614-70bb7e0460ba	Similar to nucleolar protein 16	0.55
	4ae05a8b-5022-4dc9-bb84-dc9966bec82b	Similar to DNTTIP2: Deoxynucleotidyltransferase terminal-interacting protein 2	0.55
	e3703f14-40df-435c-b9fa-addb81365885	Similar to Kat7: Histone acetyltransferase KAT7	0.55
	ef127cab-d7c6-4a44-ac61-63ad4d754688	Similar to Zcchc2: Zinc finger CCHC domain-containing protein 2	0.55
	d892640a-d387-4d5d-9ca1-3d5bca0da3e5	Similar to FAM120B: Constitutive coactivator of peroxisome proliferator-activated receptor gamma	0.54
	ae6e7900-db6b-40b9-9d30-4939864b7ac2	Similar to CG9773: Protein unc-50 homolog	0.54
	9775a206-16ab-4f32-be43-9508d0f31269	Similar to crn: Protein crooked neck	0.54
	c458f815-02ea-4b58-81ff-fd657ebb41b7	Similar to kz: Probable ATP-dependent RNA helicase kurz	0.54
	07aa22c0-71ec-49b3-9637-02a9366a809c	Similar to Wdr47: WD repeat-containing protein 47%2C isoform X1	0.54
	f77183df-ecfa-48a8-b31a-627313fb5c83	Similar to lipopolysaccharide-induced tumor necrosis factor-alpha factor homolog	0.53
	1f88ab37-15c3-4b41-8fb7-9ee553a7c5bf	Similar to CSTF2: Cleavage stimulation factor subunit 2	0.53
	607f4f08-f2d6-4a97-85fb-1fa41d8c50d1	Similar to TRMT2A: tRNA (uracil-5-)-methyltransferase homolog A	0.53
	2c2dd556-da93-48db-8005-5019627f0222	Similar to Taf8: Transcription initiation factor TFIID subunit 8	0.52
	116d78ef-0053-4f9f-a8b3-4c351e2f3f9e	Similar to protein C10	0.52
	2f2fa51a-612c-4017-9606-e74141383836	Similar to protein mahjong	0.51
	db4b2094-d044-4ce6-be46-81be4f119222	Protein of unknown function	0.51
	358c0727-a846-4a57-aa96-6e40e12353c5	Protein of unknown function	0.51
	9f86fac4-4e7b-4e77-8bb6-25ea043230fa	Similar to TRMT11: tRNA (guanine(10)-N2)-methyltransferase homolog	0.5
	12dafd49-8fac-4dbe-b6f3-fcea5fd5b72f	Similar to Ars2: Serrate RNA effector molecule homolog	0.49
	5b928fec-e9d0-4d27-9611-8616eedb58f7	Similar to SF3B2: Splicing factor 3B subunit 2	0.49
	dd7d25aa-18cc-4b75-88f8-d907982cb6ee	Similar to Unc-13-4B: Protein unc-13 homolog 4B	0.49
	95bfdf9d-4459-4275-81da-7d52d66f593f	Protein of unknown function	0.49
	1c1e2c53-187f-4d3b-b233-60e0adf61995	Similar to Pxn: Peroxidasin	0.49
	e7939bdf-e4ce-43d4-bdd3-fd9356f5d9d2	Similar to Rab35: Ras-related protein Rab-35	0.48
	f6ab3c1a-4593-4565-bdbd-84fc2f643ee4	Similar to ND-42: NADH dehydrogenase [ubiquinone] 1 alpha subcomplex subunit 10%2C mitochondrial	-0.47
	97ac8b52-7bb0-4326-ae84-99d26bf00444	Similar to WASH complex subunit 4	-0.48
	b0b8c087-e775-402b-95e0-0c17afc4df0a	Protein of unknown function	-0.49
	a6346d26-5f84-4c44-b94f-098a00af855e	Similar to DnaJ homolog subfamily A member 2	-0.49
	c7513d89-4af8-4610-ba76-5f7ff8cb320b	Similar to NDUFA6: NADH dehydrogenase [ubiquinone] 1 alpha subcomplex subunit 6	-0.49
	9cb4bebf-7aa2-47a3-be44-e17b9c0f5a1f	Similar to androgen-induced gene 1 protein-like	-0.5
	d5c06a52-bbf2-4cd9-b880-86303f77c042	Similar to AGAP002499: Probable methylmalonate-semialdehyde dehydrogenase [acylating]%2C mitochondrial	-0.5
	8536fd64-f7dd-467d-ba54-f734a6535516	Similar to SLC9B2: Mitochondrial sodium/hydrogen exchanger 9B2%2C partial	-0.5
	28b21253-0b53-4be4-9807-b8f60f3802ca	Similar to dopamine N-acetyltransferase	-0.5
	e7bb1a1b-afe5-4d16-910a-015576eb8cd5	Similar to SFXN1: Sideroflexin-1	-0.51
	749a20c1-bfa8-424e-9938-bad0ab5945ea	Similar to OPLAH: 5-oxoprolinase	-0.51
	03374907-dfaf-4f45-9f13-e137415d2427	Similar to Creg1: Protein CREG1	-0.51
	efbe7dde-2814-4172-bb6e-cef2e87a7057	Similar to AAEL010189: Band 7 protein	-0.52
	3576ae26-f474-4d9a-8766-9bc333248b4f	Similar to DEGS1: Sphingolipid delta(4)-desaturase DES1	-0.52
	abb25bb9-dd2b-4547-a044-f49828e48bff	Similar to Pgpep1: Pyroglutamyl-peptidase 1	-0.52
	2e97ac99-0dee-4e86-a460-f59df092e540	Similar to herpud2: Homocysteine-responsive endoplasmic reticulum-resident ubiquitin-like domain member 2 protein	-0.52
	b811c889-7d53-45bd-99e4-77167b35b7d4	Similar to GALK1: Galactokinase	-0.52
	84f2eb82-5721-430f-be6a-7f0f4e758f45	Similar to CRBN: Protein cereblon	-0.52
	9205ec51-8a53-4210-8410-0b708efa8607	Similar to MCU: Calcium uniporter protein%2C mitochondrial	-0.53
	aecfdb70-ab60-4e34-970c-22e44dee196b	Similar to selenbp1: Selenium-binding protein 1	-0.53
	a6550d7f-2437-403d-804d-6d4fb1da4abb	Similar to DnaJ-1: DnaJ protein homolog 1	-0.53
	f90789d5-b27b-4b0d-8dab-6ffb70aee82a	Similar to ine: Sodium- and chloride-dependent GABA transporter ine	-0.53
	a125250b-0ab5-4fe7-b4d6-87914412a0d6	Similar to kraken: Probable serine hydrolase	-0.53
	ff792fb5-bdd8-43b3-9e55-2410cf4ab191	Similar to BCKDHB: 2-oxoisovalerate dehydrogenase subunit beta%2C mitochondrial	-0.54
	60c7b449-1bf8-438c-b79c-a656f5c20ee5	Similar to lactb2: Endoribonuclease LACTB2	-0.55
	4f9bfe32-94bc-4e20-b285-310f344f13b5	Similar to Selenof: Selenoprotein F	-0.55
	d8804bfa-52e4-4c9a-9822-351c3a36cea4	Similar to DPP9: Dipeptidyl peptidase 9	-0.56
	c7f76ec8-4869-469d-b22b-8b5c100ccda4	Similar to Erp29: Endoplasmic reticulum resident protein 29	-0.56
	b6b660dd-b7a6-4fec-8011-a4c6f61d4f0b	Similar to Ion transport peptide-like	-0.57
	f1a93d01-e393-4318-9368-7833511c0539	Protein of unknown function	-0.57
	1039def6-5018-4434-88e3-6b76df5977de	Similar to Hexa: Beta-hexosaminidase subunit alpha	-0.57
	8ec19926-3ce7-407c-bfa6-ff146b74d475	Similar to APLF: Aprataxin and PNK-like factor	-0.57
	a2fb78dd-b5e3-4095-8c0e-10c30de019bd	Similar to Gale: UDP-glucose 4-epimerase	-0.57
	ec090b33-8326-44d4-afca-e6865c969668	Protein of unknown function	-0.58
	28290ebd-21b1-4fae-87f7-cc5d0408dc2a	Similar to DCAF11: DDB1- and CUL4-associated factor 11	-0.6
	f7399c2e-487f-4c00-9c68-96d0034b2fcd	Similar to Alp-m: Membrane-bound alkaline phosphatase	-0.6
	bfc4aa3c-46e8-4922-b5fd-d73a55105982	Similar to Adsl: Adenylosuccinate lyase	-0.6
	b4a4b0d7-952a-4bdb-97fe-e71ee88c9b34	Similar to TKFC: Triokinase/FMN cyclase	-0.61
	40fec0dc-a95c-4551-91bd-f77bc2136e17	Similar to IFI30: Gamma-interferon-inducible lysosomal thiol reductase	-0.61
	4d89ad17-6759-4954-ab5d-1f3581f84fcc	Similar to Cpt1a: Carnitine O-palmitoyltransferase 1	-0.62
	14abe71e-16cd-4a31-a414-b778164e3f3d	Similar to ETNK2: Ethanolamine kinase 2	-0.62
	6a959e5c-7552-4ab8-9125-13be75ef4b10	Similar to Pupal cuticle protein C1B	-0.63
	b0a07928-9c26-4a88-8846-fcba05648af4	Similar to Superoxide dismutase [Cu-Zn]	-0.63
	b348f15e-1e70-45ff-b681-6f378556696f	Similar to AP1s2: AP-1 complex subunit sigma-2	-0.63
	27515c47-03a2-41e5-b20b-8d4b9cba4fa5	Similar to Kyat3: Kynurenine--oxoglutarate transaminase 3	-0.64
	b1bc9fa9-c13f-4d77-93cb-ab4b278fbb98	Similar to dnc: cAMP phosphodiesterase%2C isoform X2	-0.64
	f43310fe-bcbd-40f8-9d3c-38d09cadf1e1	Similar to mitochondrial carrier protein Rim2	-0.64
	47d59749-8361-49d8-98dc-1ad0d1845196	Similar to Leucine-rich repeat-containing protein	-0.64
	529c1c62-28f8-469f-b75c-b63289ac6c84	Similar to h: Protein hairy	-0.65
	31817bb5-80ca-40d5-b9f3-7a82b3b30698	Similar to Mmadhc: Methylmalonic aciduria and homocystinuria type D homolog%2C mitochondrial	-0.66
	50fcc971-e7a7-4e30-9f35-2365c0b8d708	Similar to Ggh: Gamma-glutamyl hydrolase	-0.69
	f67b330a-0a4d-46f1-bdfe-af8d1b5553ef	Protein of unknown function	-0.69
	48ce6a09-f11b-41ed-a2ee-1b236adedebe	Similar to BIN1: Myc box-dependent-interacting protein 1%2C partial	-0.7
	53887916-fc96-499b-a6ba-ad2403409afd	Similar to slc46a1: Proton-coupled folate transporter	-0.7
	578b90ad-4a99-41ef-ab55-82043c9abe61	Protein of unknown function	-0.71
	07301d88-a7df-42a6-b2b5-aa29d6ce356b	Similar to SLC25A29: Mitochondrial basic amino acids transporter	-0.74
	a11132df-7a71-4f3f-bb5c-7e6f0a54fc5b	Similar to Tret1: Facilitated trehalose transporter Tret1	-0.74
	d8b3c824-13dd-4e1d-8656-bf0f4271aadd	Protein of unknown function	-0.77
	65cd847d-2610-414b-87cf-8394054ce7eb	Similar to high affinity copper uptake protein 1	-0.77
	cbbe8c06-8f1b-4d17-989d-06ae349b702e	Similar to Gale: UDP-glucose 4-epimerase	-0.78
	2d89e0e7-764b-4693-af90-00f0e237d06a	Similar to SLC26A11: Sodium-independent sulfate anion transporter	-0.78
	a424180e-f427-4d3f-9246-0530727e07fc	Protein of unknown function	-0.78
	00e04691-4b72-4cd3-af7c-dc111bd158d5	Similar to acbp-1: Acyl-CoA-binding protein homolog 1	-0.79
	f27732c9-aa00-4fda-a8b9-4ee2e5d4894d	Protein of unknown function	-0.81
	97a3a6f4-50e6-4888-b207-a5ecb506b4bd	Protein of unknown function	-0.82
	18c21f69-3656-4c76-9091-65804007b1af	Similar to Tango2: Transport and Golgi organization protein 2	-0.82
	aa327f96-73ef-4b9e-8bd3-410e0a7e29cf	Similar to sup-9: Two pore potassium channel protein sup-9	-0.82
	bda7c6bf-4799-4600-8898-1a00e07e4be3	Similar to serine protease inhibitor 3/4	-0.82
	069938fd-e6c3-40ba-972a-63f197b2bda9	Similar to SLC30A2: Zinc transporter 2	-0.83
	9bd4276c-39b2-404d-850c-623934fdbc3e	Similar to Venom carboxylesterase-6	-0.84
	f258e3b4-0ed7-406d-a01c-53e38368b22c	Similar to CPVL: Probable serine carboxypeptidase CPVL	-0.85
	4c410952-6982-4f38-b3bf-086f99601437	Protein of unknown function	-0.85
	dc254643-25e6-435c-bd3b-3ce4624ca6a9	Similar to guaD: Guanine deaminase	-0.86
	fbca7daf-6bcf-4457-96d9-aef87d59a325	Similar to facilitated trehalose transporter Tret1-2 homolog	-0.87
	b4c58247-4bb2-4c68-a65e-ac0ec0820a7d	Similar to slc36a4: Proton-coupled amino acid transporter 4	-0.87
	e6101d8c-bdb1-4467-8cde-b65d297a723e	Protein of unknown function	-0.88
	8a04af24-557b-4993-99c6-0e4bcd5fd656	Similar to Ogdh: 2-oxoglutarate dehydrogenase%2C mitochondrial	-0.88
	a9f049d0-5d9e-4e04-9002-f9f4c9c29744	Similar to Slc24a5: Sodium/potassium/calcium exchanger 5	-0.9
	5abddbab-cbd6-40c0-bc0b-0ef8f64aff2f	Similar to KIAA0556: Protein KIAA0556	-0.91
	3e046859-d7c8-4941-8ad2-e0986bc2db88	Similar to ferritin heavy chain-like precursor	-0.98
	031c34cd-2a1e-4aee-9387-d4542ffe5e49	Similar to ATP-binding cassette sub-family H member 9	-0.99
	6149baa3-8049-4cc9-bfa5-f8086f18f151	Similar to SLC9B2: Mitochondrial sodium/hydrogen exchanger 9B2	-1
	9b1d6aba-5cb9-44b0-b1e9-c3bc33b7a5c5	Similar to Slc19a3: Thiamine transporter 2	-1.01
	a0acca54-f742-428a-b5e6-0be561b64053	Similar to Arsb: Arylsulfatase B	-1.02
	e9b79199-7c81-4c67-b51a-e31b9b8b9b53	Similar to bun: Protein bunched%2C class 1/class 3/D/E isoforms%2C isoform X1	-1.05
	1b16bbab-1af3-438e-a464-1f5968d6f510	Similar to Tret1: Facilitated trehalose transporter Tret1	-1.06
	bc559317-edb8-4129-b2a7-e45dc2381400	Similar to SLC28A3: Solute carrier family 28 member 3	-1.06
	0e1f8874-6062-4f9a-900f-638f418c09ca	Similar to pxt: Chorion peroxidase	-1.06
	af9eabb1-7135-4521-b535-587baa908e21	Similar to ERG3: Delta(7)-sterol 5(6)-desaturase	-1.12
	0fba783d-25fc-4a17-a5f7-54eb5b9fdfb6	Similar to CG17119: Cystinosin homolog	-1.21
	8722a3ec-00a7-4a8e-80e7-a0a90bf5f20a	Protein of unknown function	-1.22
	664126be-867d-4353-96e3-6e2a9dd65cae	Similar to tipE: Protein tipE	-1.43
	980f2252-f0c5-4bc6-b3e4-fdfaa1d4e50a	Similar to Tret1: Facilitated trehalose transporter Tret1	-1.46
	787ccd83-db39-40a6-8596-b0241b9e4ee5	Similar to Sv2b: Synaptic vesicle glycoprotein 2B	-1.62
